# Supplementary material for: Comparison of Target Features for Predicting Drug-Target Interactions by Deep Neural Network Based on Large-Scale Drug-Induced Transcriptome Data
Source: Pharmaceutics. 2019 Aug 2;11(8):377. doi: 10.3390/pharmaceutics11080377 (PMC6723794; doi:10.3390/pharmaceutics11080377)
Supplement: Supplementary file 1 [file pharmaceutics-11-00377-s001.zip]

Archive with 3 entries (2 files):
- pharmaceutics-536783-supplementary-for conversion/
- pharmaceutics-536783-supplementary-for conversion/Supplementary_material.docx
- pharmaceutics-536783-supplementary-for conversion/Table_S6.csv
