# Supplementary material for: Comparison of Target Features for Predicting Drug-Target Interactions by Deep Neural Network Based on Large-Scale Drug-Induced Transcriptome Data
Source: Pharmaceutics. 2019 Aug 2;11(8):377. doi: 10.3390/pharmaceutics11080377 (PMC6723794; doi:10.3390/pharmaceutics11080377)
Supplement: Supplementary file 1 [file pharmaceutics-11-00377-s001.zip › pharmaceutics-536783-supplementary-for conversion/Table_S6.csv]

	drug_id	Entrez	src
9	SULFAMETHOXAZOLE	9	DrugBank
16	THALIDOMIDE	10	PharmGKB
17	ETHAMBUTOL	10	PharmGKB
18	RIFAMPICIN	10	PharmGKB
20	SULFADIMIDINE	10	PharmGKB
21	SULFADIAZINE	10	PharmGKB
23	ISONIAZID	10	PharmGKB
24	PYRAZINAMIDE	10	PharmGKB
25	SULFAPYRIDINE	10	PharmGKB
26	EFAVIRENZ	10	PharmGKB
27	CAFFEINE	10	PharmGKB
33	ASPIRIN	10	PharmGKB
35	TRIMETHOPRIM	10	PharmGKB
38	PARACETAMOL	10	DrugBank
40	DAPSONE	10	DrugBank
45	ISONIAZID	10	DrugBank
46	SULFAMETHOXAZOLE	10	DrugBank
69	VALPROIC ACID	18	MATADOR
73	VIGABATRIN	18	MATADOR
74	VALPROIC ACID	18	KEGG Drug
75	VIGABATRIN	18	Therapeutic Targets Database
76	VIGABATRIN	18	IUPHAR
77	VIGABATRIN	18	KEGG Drug
78	VALPROIC ACID	18	PharmGKB
89	SIMVASTATIN	19	PharmGKB
92	FENOFIBRATE	19	PharmGKB
93	ATORVASTATIN	19	PharmGKB
94	PROBUCOL	19	IUPHAR
97	BIRB 0796	25	KiDB
100	SB-203580	25	KiDB
104	TANDUTINIB	25	KiDB
105	PONATINIB	25	KEGG Drug
106	NILOTINIB	25	KEGG Drug
108	VX-680	25	KEGG Drug
109	IMATINIB	25	KEGG Drug
110	BOSUTINIB	25	KEGG Drug
113	PYRAZOLANTHRONE	25	KiDB
118	AZD-0530	25	KEGG Drug
120	VX-680	25	KEGG Drug
123	VATALANIB	25	KiDB
125	DASATINIB	25	KEGG Drug
126	GEFITINIB	25	KiDB
127	SORAFENIB	25	KiDB
128	DASATINIB	25	DrugBank
129	VX-680	25	BindingMOAD
130	NILOTINIB	25	BindingMOAD
133	AZD-0530	25	IUPHAR
137	NILOTINIB	25	DrugBank
140	IMATINIB	25	DrugBank
141	NILOTINIB	25	IUPHAR
142	PP-2	25	Therapeutic Targets Database
145	IMATINIB	25	IUPHAR
146	PONATINIB	25	IUPHAR
147	DANUSERTIB	25	BindingMOAD
148	NILOTINIB	25	PharmGKB
150	DASATINIB	25	PharmGKB
151	BOSUTINIB	25	Therapeutic Targets Database
152	BOSUTINIB	25	DrugBank
153	DASATINIB	25	IUPHAR
154	IMATINIB	25	PharmGKB
157	BOSUTINIB	25	BindingMOAD
158	PONATINIB	25	DrugBank
160	IMATINIB	25	MATADOR
165	BUSULFAN	25	PharmGKB
167	AZD-0530	25	Therapeutic Targets Database
173	DASATINIB	25	BindingMOAD
174	IMATINIB	25	Therapeutic Targets Database
175	VX-680	25	BindingMOAD
176	IMATINIB	25	BindingMOAD
179	PONATINIB	25	PharmGKB
183	BOSUTINIB	25	IUPHAR
184	PTEROSTILBENE	25	Therapeutic Targets Database
188	DASATINIB	25	Therapeutic Targets Database
191	AMILORIDE	26	DrugBank
203	SORAFENIB	27	KiDB
204	PYRAZOLANTHRONE	27	KiDB
205	DASATINIB	27	DrugBank
206	GEFITINIB	27	KiDB
207	TANDUTINIB	27	KiDB
210	BIRB 0796	27	KiDB
211	SB-203580	27	KiDB
213	VATALANIB	27	KiDB
219	TRIMETAZIDINE	30	DrugBank
240	BIOTIN	31	DrugBank
249	BIOTIN	32	DrugBank
250	HYDROXYCHLOROQUINE	32	Therapeutic Targets Database
281	VALPROIC ACID	36	DrugBank
294	SULFASALAZINE	38	DrugBank
298	AMILORIDE	40	MATADOR
300	AMILORIDE	40	IUPHAR
303	AMILORIDE	41	MATADOR
304	AMILORIDE	41	IUPHAR
306	BENZAMIL	41	IUPHAR
308	IBUPROFEN	41	IUPHAR
310	BENZAMIL	41	IUPHAR
311	NEOSTIGMINE	43	KEGG Drug
313	CLEBOPRIDE	43	Therapeutic Targets Database
315	EDROPHONIUM	43	KEGG Drug
319	RIVASTIGMINE	43	PharmGKB
321	TACRINE	43	KEGG Drug
322	DIPIVEFRINE	43	DrugBank
325	TACRINE	43	Therapeutic Targets Database
328	MEFLOQUINE	43	DrugBank
330	PHYSOSTIGMINE	43	Therapeutic Targets Database
334	DESOXYPEGANINE	43	Therapeutic Targets Database
337	DONEPEZIL	43	KEGG Drug
339	GALANTAMINE	43	Therapeutic Targets Database
342	RIVASTIGMINE	43	Therapeutic Targets Database
346	MINAPRINE	43	DrugBank
350	TACRINE	43	IUPHAR
351	RIVASTIGMINE	43	IUPHAR
352	GALANTAMINE	43	DrugBank
355	TACRINE	43	MATADOR
362	VELNACRINE	43	Therapeutic Targets Database
363	MESTINON	43	KEGG Drug
364	RIVASTIGMINE	43	KEGG Drug
365	MESTINON	43	Therapeutic Targets Database
370	ITOPRIDE	43	KEGG Drug
373	TACRINE	43	KiDB
375	PHYSOSTIGMINE	43	IUPHAR
376	PHYSOSTIGMINE	43	KEGG Drug
379	TACRINE	43	DrugBank
381	DONEPEZIL	43	MATADOR
383	DONEPEZIL	43	IUPHAR
385	METHYLENE-BLUE	43	DrugBank
388	HUPERZINE A	43	Therapeutic Targets Database
389	GALANTAMINE	43	MATADOR
391	PHYSOSTIGMINE	43	DrugBank
397	DONEPEZIL	43	Therapeutic Targets Database
398	METHYLENE-BLUE	43	Therapeutic Targets Database
399	GALANTAMINE	43	KEGG Drug
401	LATREPIRDINE	43	KEGG Drug
404	GALANTAMINE	43	IUPHAR
409	RIVASTIGMINE	43	DrugBank
411	DONEPEZIL	43	DrugBank
468	ATENOLOL	53	PharmGKB
469	VERAPAMIL	53	PharmGKB
511	DORSOMORPHIN	90	DrugBank
514	NSC-111180	95	DrugBank
523	DIPYRIDAMOLE	100	DrugBank
525	METHOTREXATE	100	PharmGKB
526	VIDARABINE	100	DrugBank
528	THEOPHYLLINE	100	DrugBank
529	CLADRIBINE	100	Therapeutic Targets Database
530	DIPYRIDAMOLE	100	Therapeutic Targets Database
542	ADENOSINE MONOPHOSPHATE	107	Therapeutic Targets Database
579	SALBUTAMOL	115	PharmGKB
583	SPIRONOLACTONE	118	PharmGKB
584	BUMETANIDE	118	PharmGKB
585	TORASEMIDE	118	PharmGKB
586	FUROSEMIDE	118	PharmGKB
599	FOMEPIZOLE	124	DrugBank
600	FLUDARABINE	124	PharmGKB
601	FOMEPIZOLE	124	KEGG Drug
602	IDARUBICIN	124	PharmGKB
603	FOMEPIZOLE	125	KEGG Drug
604	NADIDE	125	BindingMOAD
605	NITROGLYCERIN	125	DrugBank
606	FOMEPIZOLE	125	DrugBank
607	FOMEPIZOLE	126	DrugBank
608	CYCLOPHOSPHAMIDE	126	PharmGKB
609	FOMEPIZOLE	126	KEGG Drug
610	CHOLIC-ACID	126	DrugBank
611	FOMEPIZOLE	127	KEGG Drug
616	FOMEPIZOLE	128	KEGG Drug
617	FOMEPIZOLE	130	KEGG Drug
620	FOMEPIZOLE	131	KEGG Drug
621	ADENOSINE MONOPHOSPHATE	132	DrugBank
622	RIBAVIRIN	132	DrugBank
626	PAROXETINE	133	PharmGKB
630	NECA	134	KiDB
631	CAFFEINE	134	KEGG Drug
632	CAFFEINE	134	KiDB
636	THEOPHYLLINE	134	KEGG Drug
638	ILOPERIDONE	134	KiDB
640	ZM-241385	134	KiDB
643	THEOPHYLLINE	134	KiDB
644	SCH-58261	134	KiDB
645	SR-147778	134	KiDB
646	N6-CYCLOPENTYLADENOSINE	134	KiDB
648	DOXOFYLLINE	134	KEGG Drug
649	ADENOSINE MONOPHOSPHATE	134	KEGG Drug
650	CGS-15943	134	KiDB
676	CGS-15943	134	Therapeutic Targets Database
677	SCH-58261	134	Therapeutic Targets Database
679	MRS-1754	134	IUPHAR
681	ZM-241385	134	Therapeutic Targets Database
684	ZM-241385	134	IUPHAR
689	PSB-11	134	IUPHAR
690	GR-79236	134	Therapeutic Targets Database
691	CGS-15943	134	IUPHAR
692	THEOPHYLLINE	134	IUPHAR
695	SCH-442416	134	IUPHAR
696	ASPIRIN	134	PharmGKB
697	SCH-58261	134	IUPHAR
699	CAFFEINE	134	MATADOR
704	CAFFEINE	134	IUPHAR
709	SCH-442416	134	Therapeutic Targets Database
711	CAFFEINE	134	Therapeutic Targets Database
713	PSB-1115	134	IUPHAR
715	NECA	135	KiDB
717	THEOPHYLLINE	135	KEGG Drug
718	METHOTREXATE	135	PharmGKB
719	ADENOSINE MONOPHOSPHATE	135	KEGG Drug
721	ILOPERIDONE	135	KiDB
722	CGS-21680	135	KiDB
724	N6-CYCLOPENTYLADENOSINE	135	KiDB
726	CAFFEINE	135	KEGG Drug
727	THEOPHYLLINE	135	KiDB
728	CGS-15943	135	KiDB
729	CAFFEINE	135	KiDB
731	SCH-58261	135	KiDB
732	IB-MECA	135	KiDB
734	CAFFEINE	135	PharmGKB
735	ZM-241385	135	KiDB
738	PENTOXIFYLLINE	135	DrugBank
739	GR-79236	135	IUPHAR
740	SCH-442416	135	IUPHAR
741	PSB-11	135	IUPHAR
743	SCH-58261	135	IUPHAR
744	ZM-241385	135	BindingMOAD
745	THEOBROMINE	135	DrugBank
748	EHNA	135	Therapeutic Targets Database
751	CGS-15943	135	Therapeutic Targets Database
752	MRS-1754	135	IUPHAR
755	ZM-241385	135	Therapeutic Targets Database
756	PSB-36	135	IUPHAR
757	SCH-442416	135	Therapeutic Targets Database
759	ZM-241385	135	IUPHAR
763	CAFFEINE	135	DrugBank
765	CGS-15943	135	IUPHAR
766	MEFLOQUINE	135	DrugBank
768	SAL-1	135	Therapeutic Targets Database
769	SCH-58261	135	Therapeutic Targets Database
770	THEOPHYLLINE	135	IUPHAR
772	ZM-241385	135	DrugBank
774	THEOPHYLLINE	135	DrugBank
775	CAFFEINE	135	Therapeutic Targets Database
777	DYPHYLLINE	135	DrugBank
783	MORIN	135	IUPHAR
785	CAFFEINE	135	IUPHAR
786	IB-MECA	136	KiDB
787	CAFFEINE	136	KEGG Drug
789	SAL-1	136	Therapeutic Targets Database
790	PSB-36	136	IUPHAR
791	SCH-58261	136	IUPHAR
792	CGS-15943	136	Therapeutic Targets Database
793	THEOPHYLLINE	136	IUPHAR
795	CAFFEINE	136	IUPHAR
796	ETOFYLLINE	136	Therapeutic Targets Database
797	SCH-58261	136	KiDB
799	CGS-15943	136	KiDB
801	ADENOSINE MONOPHOSPHATE	136	KEGG Drug
802	ZM-241385	136	Therapeutic Targets Database
804	PSB-1115	136	IUPHAR
805	MRS-1754	136	IUPHAR
806	MRS-1220	136	IUPHAR
807	SAL-1	136	IUPHAR
808	N6-CYCLOPENTYLADENOSINE	136	KiDB
809	CGS-15943	136	IUPHAR
810	THEOPHYLLINE	136	KiDB
811	ZM-241385	136	KiDB
812	CGS-21680	136	KiDB
813	NECA	136	KiDB
814	ZM-241385	136	IUPHAR
815	SCH-442416	136	IUPHAR
816	MRS-1754	136	Therapeutic Targets Database
817	CAFFEINE	136	KiDB
818	N6-CYCLOPENTYLADENOSINE	140	KiDB
820	ADENOSINE MONOPHOSPHATE	140	KEGG Drug
821	IB-MECA	140	KiDB
823	NECA	140	KiDB
826	ZM-241385	140	KiDB
828	CAFFEINE	140	KiDB
829	THEOPHYLLINE	140	KiDB
830	ILOPERIDONE	140	KiDB
832	CGS-21680	140	KiDB
833	CGS-15943	140	KiDB
834	SCH-58261	140	KiDB
838	EHNA	140	Therapeutic Targets Database
839	FLAVANONE	140	IUPHAR
841	CGS-15943	140	IUPHAR
843	THEOPHYLLINE	140	IUPHAR
844	NICARDIPINE	140	IUPHAR
849	PSB-36	140	IUPHAR
851	MRS-1220	140	Therapeutic Targets Database
853	SCH-442416	140	IUPHAR
854	METANEPHRINE	140	Therapeutic Targets Database
855	REVERSINE	140	Therapeutic Targets Database
857	MRS-1754	140	IUPHAR
862	SCH-442416	140	Therapeutic Targets Database
865	ICI-118551	140	Therapeutic Targets Database
866	BEMESETRON	140	Therapeutic Targets Database
868	PSB-11	140	IUPHAR
870	SCH-58261	140	IUPHAR
871	CAFFEINE	140	IUPHAR
872	CGS-15943	140	Therapeutic Targets Database
873	MRS-1220	140	IUPHAR
874	DIZOCILPINE	140	Therapeutic Targets Database
875	PSB-1115	140	IUPHAR
877	ZM-241385	140	IUPHAR
885	AG-14361	142	IUPHAR
886	NU-1025	142	DrugBank
897	VELIPARIB	142	KEGG Drug
898	NU-1025	142	Therapeutic Targets Database
899	VELIPARIB	142	DrugBank
901	3-AMINOBENZAMIDE	142	Therapeutic Targets Database
903	AZD-2281	142	IUPHAR
910	VELIPARIB	142	Therapeutic Targets Database
917	AZD-2281	142	DrugBank
919	MLN2238	142	Therapeutic Targets Database
920	MLN2238	142	DrugBank
927	NICOTINAMIDE	142	Therapeutic Targets Database
928	INIPARIB	142	KEGG Drug
934	PIRETANIDE	142	Therapeutic Targets Database
935	RUCAPARIB	142	IUPHAR
940	DR-2313	142	Therapeutic Targets Database
941	AZD-2281	142	Therapeutic Targets Database
943	AZD-2281	142	KEGG Drug
946	RUCAPARIB	142	KEGG Drug
951	NICOTINAMIDE	142	DrugBank
954	RUCAPARIB	143	KEGG Drug
955	TERAZOSIN	146	KEGG Drug
956	MEDETOMIDINE	146	KiDB
957	PRAZOSIN	146	KiDB
958	XYLOMETAZOLINE	146	KEGG Drug
959	KETANSERIN	146	KEGG Drug
960	OLANZAPINE	146	KEGG Drug
962	URAPIDIL	146	KEGG Drug
963	MIDODRINE	146	KEGG Drug
964	PHENTOLAMINE	146	KEGG Drug
965	QUINPIROLE	146	KiDB
966	NIGULDIPINE	146	KiDB
967	NAFTOPIDIL	146	KEGG Drug
968	IFENPRODIL	146	KEGG Drug
969	ETILEFRINE	146	KEGG Drug
970	DIPIVEFRINE	146	KEGG Drug
971	DOXAZOSIN	146	KEGG Drug
972	AMIODARONE	146	KEGG Drug
973	ALFUZOSIN	146	KEGG Drug
974	TOLAZOLINE	146	KEGG Drug
975	PHENOXYBENZAMINE	146	KEGG Drug
976	MOXISYLYTE	146	KEGG Drug
978	YOHIMBINE	146	KiDB
979	TERAZOSIN	146	KiDB
980	DOPAMINE	146	PharmGKB
981	SYNEPHRINE	146	KEGG Drug
982	TETRYZOLINE	146	KEGG Drug
983	EPHEDRINE	146	KEGG Drug
986	CLOZAPINE	146	KEGG Drug
987	SPIPERONE	146	KiDB
988	METHOXAMINE	146	KEGG Drug
989	SERTINDOLE	146	KEGG Drug
990	CARVEDILOL	146	KEGG Drug
991	NOREPINEPHRINE	146	KiDB
993	AF267B	146	KiDB
994	AMISULPRIDE	146	KiDB
996	OXYMETAZOLINE	146	KEGG Drug
997	RISPERIDONE	146	KEGG Drug
998	BMY-7378	146	KiDB
999	BROMOCRIPTINE	146	KiDB
1000	CABERGOLINE	146	KiDB
1001	PIMOZIDE	146	KEGG Drug
1003	PRAZOSIN	146	KEGG Drug
1004	QUETIAPINE	146	KEGG Drug
1006	DIHYDROERGOTAMINE	146	KEGG Drug
1008	METHOXAMINE	146	PharmGKB
1011	LABETALOL	146	KEGG Drug
1013	MIANSERIN	146	KEGG Drug
1014	CLONIDINE	146	KiDB
1015	LEVOMEPROMAZINE	146	KEGG Drug
1016	METHYLERGOMETRINE	146	KEGG Drug
1017	PIRIBEDIL	146	KiDB
1018	METARAMINOL	146	KEGG Drug
1020	NAPHAZOLINE	146	KEGG Drug
1021	NICERGOLINE	146	KEGG Drug
1022	NAN-190	147	IUPHAR
1023	EPHEDRINE	147	KEGG Drug
1024	METHYSERGIDE	147	KiDB
1025	YOHIMBINE	147	KiDB
1026	RITANSERIN	147	IUPHAR
1027	MEDETOMIDINE	147	KiDB
1029	SERTINDOLE	147	KEGG Drug
1030	PHENTOLAMINE	147	IUPHAR
1031	METHYLERGOMETRINE	147	KEGG Drug
1032	OXYMETAZOLINE	147	IUPHAR
1034	TERAZOSIN	147	IUPHAR
1035	PRAZOSIN	147	MATADOR
1036	MEDETOMIDINE	147	Therapeutic Targets Database
1037	BMY-7378	147	KiDB
1038	METHOXAMINE	147	KEGG Drug
1039	DIPIVEFRINE	147	KEGG Drug
1040	AMISULPRIDE	147	KiDB
1041	PRAZOSIN	147	KEGG Drug
1042	METARAMINOL	147	KEGG Drug
1043	IFENPRODIL	147	KEGG Drug
1044	SKF-104078	147	Therapeutic Targets Database
1045	EPHEDRINE	147	KiDB
1047	PRAZOSIN	147	KiDB
1048	BROMOCRIPTINE	147	KiDB
1049	MIDODRINE	147	KEGG Drug
1050	AF267B	147	KiDB
1051	SPIROXATRINE	147	IUPHAR
1053	HALOPERIDOL	147	KiDB
1054	(+)-3-(1-PROPYL-PIPERIDIN-3-YL)-PHENOL	147	KiDB
1055	SPIPERONE	147	IUPHAR
1056	QUETIAPINE	147	KiDB
1057	DIHYDROERGOTAMINE	147	KEGG Drug
1058	RISPERIDONE	147	KEGG Drug
1059	ASPIRIN	147	KiDB
1060	MIANSERIN	147	IUPHAR
1061	MIANSERIN	147	KEGG Drug
1062	ROFECOXIB	147	KiDB
1063	ARIPIPRAZOLE	147	KiDB
1064	KETANSERIN	147	KEGG Drug
1065	PARECOXIB	147	KiDB
1066	OXYMETAZOLINE	147	KEGG Drug
1067	NOREPINEPHRINE	147	KiDB
1068	PHENOXYBENZAMINE	147	KEGG Drug
1069	L-STEPHOLIDINE	147	KiDB
1070	TERAZOSIN	147	KiDB
1071	BMY-7378	147	IUPHAR
1072	RISPERIDONE	147	IUPHAR
1073	RUTIN	147	KiDB
1074	METHOXAMINE	147	Therapeutic Targets Database
1075	CLOZAPINE	147	IUPHAR
1076	TETRYZOLINE	147	KEGG Drug
1077	MOXISYLYTE	147	KEGG Drug
1078	SPIPERONE	147	KiDB
1079	DOXAZOSIN	147	IUPHAR
1081	NIMESULIDE	147	KiDB
1082	NICERGOLINE	147	KEGG Drug
1083	NIGULDIPINE	147	KiDB
1086	CHLORPROMAZINE	147	KiDB
1087	ZIPRASIDONE	147	KiDB
1088	DOXAZOSIN	147	KEGG Drug
1089	SYNEPHRINE	147	KEGG Drug
1090	LABETALOL	147	KEGG Drug
1091	QUERCETIN	147	KiDB
1093	AMIODARONE	147	KEGG Drug
1094	SKF-83959	147	KiDB
1096	IBUPROFEN	147	KiDB
1097	NAPROXEN	147	KiDB
1098	ETILEFRINE	147	KEGG Drug
1099	CYPROHEPTADINE	147	IUPHAR
1100	DOPAMINE	147	PharmGKB
1101	QUETIAPINE	147	KEGG Drug
1102	CELECOXIB	147	KiDB
1104	CABERGOLINE	147	KiDB
1105	PIMOZIDE	147	KEGG Drug
1106	OLANZAPINE	147	KEGG Drug
1107	THIORIDAZINE	147	KiDB
1108	XYLOMETAZOLINE	147	KEGG Drug
1110	PHENTOLAMINE	147	KEGG Drug
1111	CARVEDILOL	147	KEGG Drug
1112	KETANSERIN	147	IUPHAR
1113	CLONIDINE	147	KiDB
1114	ALFUZOSIN	147	IUPHAR
1116	ALFUZOSIN	147	KEGG Drug
1118	CORYNANTHINE	147	Therapeutic Targets Database
1119	PIRIBEDIL	147	KiDB
1120	NAPHAZOLINE	147	KEGG Drug
1121	CLOZAPINE	147	KEGG Drug
1122	MEMANTINE	147	KiDB
1124	NORFENFLURAMINE	147	KiDB
1125	TOLAZOLINE	147	KEGG Drug
1126	BMY-7378	147	Therapeutic Targets Database
1127	MDL-11939	147	KiDB
1128	RISPERIDONE	147	KiDB
1129	NAFTOPIDIL	147	KEGG Drug
1132	METHOXAMINE	147	IUPHAR
1133	RX-821002	147	Therapeutic Targets Database
1134	METHOXAMINE	147	PharmGKB
1135	TERAZOSIN	147	KEGG Drug
1136	ETORICOXIB	147	KiDB
1137	QUINPIROLE	147	KiDB
1138	SKF-83822	147	KiDB
1139	LOXAPINE	147	KiDB
1140	PRAZOSIN	147	IUPHAR
1141	KETOROLAC	147	KiDB
1142	BRD-A42187224	147	KiDB
1143	LEVOMEPROMAZINE	147	KEGG Drug
1144	URAPIDIL	147	KEGG Drug
1145	VALDECOXIB	147	KiDB
1146	PRAZOSIN	148	KEGG Drug
1148	RISPERIDONE	148	KiDB
1149	ETILEFRINE	148	KEGG Drug
1150	IFENPRODIL	148	KEGG Drug
1151	TERAZOSIN	148	KiDB
1152	LEVOMEPROMAZINE	148	KEGG Drug
1154	AF267B	148	KiDB
1156	THIORIDAZINE	148	KiDB
1157	EPHEDRINE	148	KEGG Drug
1158	PERPHENAZINE	148	KiDB
1160	RUTIN	148	KiDB
1162	KETOROLAC	148	KiDB
1164	CABERGOLINE	148	KiDB
1165	MOLINDONE	148	KiDB
1166	LOXAPINE	148	KiDB
1167	AMITRIPTYLINE	148	KiDB
1168	METARAMINOL	148	KEGG Drug
1169	VENLAFAXINE	148	KiDB
1170	DESIPRAMINE	148	KiDB
1171	NIMESULIDE	148	KiDB
1172	ROFECOXIB	148	KiDB
1173	TERAZOSIN	148	KEGG Drug
1174	METHOXAMINE	148	KEGG Drug
1175	CARVEDILOL	148	KEGG Drug
1176	URAPIDIL	148	KEGG Drug
1177	CLOZAPINE	148	KEGG Drug
1180	MOXISYLYTE	148	KEGG Drug
1181	AMISULPRIDE	148	KiDB
1183	BROMOCRIPTINE	148	KiDB
1184	CHLORPROMAZINE	148	KiDB
1186	DIPIVEFRINE	148	KEGG Drug
1187	TRIFLUOPERAZINE	148	KiDB
1188	QUETIAPINE	148	KiDB
1189	EPHEDRINE	148	KiDB
1190	SPIPERONE	148	KiDB
1191	METHYSERGIDE	148	KiDB
1194	PARECOXIB	148	KiDB
1195	HALOPERIDOL	148	KiDB
1196	PHENOXYBENZAMINE	148	KEGG Drug
1197	MDL-11939	148	KiDB
1199	NAFTOPIDIL	148	KEGG Drug
1200	NIGULDIPINE	148	KiDB
1201	MIDODRINE	148	KEGG Drug
1203	CITALOPRAM	148	KiDB
1204	METHYLERGOMETRINE	148	KEGG Drug
1205	PIMOZIDE	148	KiDB
1206	SERTINDOLE	148	KiDB
1207	SKF-83959	148	KiDB
1208	BMY-7378	148	KiDB
1209	DIHYDROERGOTAMINE	148	KEGG Drug
1210	QUETIAPINE	148	KEGG Drug
1211	NORFENFLURAMINE	148	KiDB
1212	LABETALOL	148	KEGG Drug
1214	FLUOXETINE	148	KiDB
1215	TETRYZOLINE	148	KEGG Drug
1216	ZIPRASIDONE	148	KiDB
1217	TRAZODONE	148	KiDB
1218	CLONIDINE	148	KiDB
1219	QUINPIROLE	148	KiDB
1220	(+)-3-(1-PROPYL-PIPERIDIN-3-YL)-PHENOL	148	KiDB
1221	L-STEPHOLIDINE	148	KiDB
1223	KETANSERIN	148	KEGG Drug
1224	NAPHAZOLINE	148	KEGG Drug
1225	NOREPINEPHRINE	148	KiDB
1226	NAPROXEN	148	KiDB
1227	MEDETOMIDINE	148	KiDB
1230	PIRIBEDIL	148	KiDB
1231	AMIODARONE	148	KEGG Drug
1232	PRAZOSIN	148	KiDB
1233	SERTINDOLE	148	KEGG Drug
1234	CLOMIPRAMINE	148	KiDB
1235	ARIPIPRAZOLE	148	KiDB
1236	NEFAZODONE	148	KiDB
1237	SKF-83822	148	KiDB
1239	ETORICOXIB	148	KiDB
1240	PIMOZIDE	148	KEGG Drug
1241	MEMANTINE	148	KiDB
1242	ALFUZOSIN	148	KEGG Drug
1243	OLANZAPINE	148	KEGG Drug
1244	RISPERIDONE	148	KEGG Drug
1247	IMIPRAMINE	148	KiDB
1248	QUERCETIN	148	KiDB
1249	BUPROPION	148	KiDB
1250	IBUPROFEN	148	KiDB
1251	NICERGOLINE	148	KEGG Drug
1252	OXYMETAZOLINE	148	KEGG Drug
1253	XYLOMETAZOLINE	148	KEGG Drug
1254	YOHIMBINE	148	KiDB
1255	VALDECOXIB	148	KiDB
1257	REBOXETINE	148	KiDB
1258	MIANSERIN	148	KEGG Drug
1259	PHENTOLAMINE	148	KEGG Drug
1260	METHOXAMINE	148	PharmGKB
1261	PAROXETINE	148	KiDB
1262	DOXAZOSIN	148	KEGG Drug
1263	CELECOXIB	148	KiDB
1264	ASPIRIN	148	KiDB
1266	TOLAZOLINE	148	KEGG Drug
1267	DOPAMINE	148	PharmGKB
1268	MIRTAZAPINE	148	KiDB
1269	SYNEPHRINE	148	KEGG Drug
1272	NIFEDIPINE	148	PharmGKB
1276	RX-821002	148	Therapeutic Targets Database
1280	RS-17053	148	Therapeutic Targets Database
1281	ALFUZOSIN	148	MATADOR
1284	DOXAZOSIN	148	MATADOR
1287	ALFUZOSIN	148	IUPHAR
1288	DOXAZOSIN	148	IUPHAR
1289	NAN-190	148	IUPHAR
1291	KETANSERIN	148	IUPHAR
1300	CABERGOLINE	148	IUPHAR
1303	BMY-7378	148	IUPHAR
1306	SKF-104078	148	Therapeutic Targets Database
1308	RITANSERIN	148	IUPHAR
1315	PIRIBEDIL	148	IUPHAR
1318	PRESTWICK-559	148	Therapeutic Targets Database
1320	OXYMETAZOLINE	148	MATADOR
1322	DIAZEPAM	148	IUPHAR
1330	PHENTOLAMINE	148	IUPHAR
1332	PRAZOSIN	148	IUPHAR
1343	RS-17053	148	IUPHAR
1355	SPIPERONE	148	Therapeutic Targets Database
1359	SPIROXATRINE	148	IUPHAR
1363	RS-100329	148	Therapeutic Targets Database
1370	PRAZOSIN	148	MATADOR
1372	OXYMETAZOLINE	148	IUPHAR
1373	SPIPERONE	148	IUPHAR
1377	CYPROHEPTADINE	148	IUPHAR
1379	CORYNANTHINE	148	Therapeutic Targets Database
1384	NAFTOPIDIL	148	Therapeutic Targets Database
1386	BMY-7378	148	Therapeutic Targets Database
1389	URAPIDIL	148	MATADOR
1392	PHENTOLAMINE	148	MATADOR
1395	CLOZAPINE	148	IUPHAR
1402	RISPERIDONE	148	IUPHAR
1408	RS-100329	148	IUPHAR
1415	MIANSERIN	148	IUPHAR
1416	MEDETOMIDINE	148	Therapeutic Targets Database
1418	METHOXAMINE	148	IUPHAR
1421	TERAZOSIN	148	IUPHAR
1439	RISPERIDONE	150	DrugBank
1440	CIRAZOLINE	150	DrugBank
1441	NIMESULIDE	150	KiDB
1442	PHENOXYBENZAMINE	150	KEGG Drug
1443	AMOXAPINE	150	DrugBank
1444	NEFAZODONE	150	DrugBank
1446	NAPHAZOLINE	150	KiDB
1447	TRIMIPRAMINE	150	DrugBank
1448	NORTRIPTYLINE	150	DrugBank
1450	ETORICOXIB	150	KiDB
1451	QUETIAPINE	150	DrugBank
1452	MIANSERIN	150	DrugBank
1453	DESIPRAMINE	150	DrugBank
1454	MIRTAZAPINE	150	KiDB
1455	CLOZAPINE	150	DrugBank
1456	YOHIMBINE	150	PharmGKB
1457	AMITRIPTYLINE	150	DrugBank
1458	MDL-11939	150	KiDB
1459	TRAZODONE	150	KiDB
1460	YOHIMBINE	150	KiDB
1463	CHLORPROMAZINE	150	KEGG Drug
1464	TRAZODONE	150	DrugBank
1465	MEDETOMIDINE	150	KiDB
1466	DIHYDROERGOTAMINE	150	DrugBank
1467	QUERCETIN	150	KiDB
1468	SKF-104078	150	KiDB
1469	CABERGOLINE	150	KiDB
1470	PIRIBEDIL	150	IUPHAR
1471	GUANABENZ	150	DrugBank
1472	METARAMINOL	150	KEGG Drug
1473	AMISULPRIDE	150	KiDB
1474	EPINEPHRINE	150	KiDB
1475	ARIPIPRAZOLE	150	KiDB
1476	AF267B	150	KiDB
1477	MIANSERIN	150	KiDB
1478	PHENTOLAMINE	150	KEGG Drug
1479	METHYLDOPA	150	KEGG Drug
1480	CLONIDINE	150	DrugBank
1481	MEPHENTERMINE	150	DrugBank
1482	BRIMONIDINE	150	KEGG Drug
1483	BRIMONIDINE	150	IUPHAR
1484	MEMANTINE	150	KiDB
1485	VENLAFAXINE	150	KiDB
1486	THIOPERAMIDE	150	KiDB
1487	EPHEDRINE	150	DrugBank
1488	ASPIRIN	150	KiDB
1489	PIRIBEDIL	150	KiDB
1490	FENOLDOPAM	150	DrugBank
1491	MIRTAZAPINE	150	KEGG Drug
1492	TALIPEXOLE	150	KiDB
1493	ARIPIPRAZOLE	150	DrugBank
1494	IBUPROFEN	150	KiDB
1495	QUETIAPINE	150	KiDB
1496	LEVOMEPROMAZINE	150	DrugBank
1497	XYLAZINE	150	KEGG Drug
1500	XYLOMETAZOLINE	150	KiDB
1501	CARVEDILOL	150	DrugBank
1502	DIPIVEFRINE	150	DrugBank
1503	DIPIVEFRINE	150	KEGG Drug
1504	SERTINDOLE	150	KiDB
1505	BRIMONIDINE	150	PharmGKB
1506	CLOBENPROPIT	150	KiDB
1507	ZIPRASIDONE	150	KiDB
1508	ZIPRASIDONE	150	DrugBank
1509	PIPAMPERONE	150	KiDB
1511	GUANFACINE	150	KEGG Drug
1512	PHENYLPROPANOLAMINE	150	DrugBank
1513	RILMENIDINE	150	KEGG Drug
1514	NOREPINEPHRINE	150	KiDB
1515	CELECOXIB	150	KiDB
1516	SB-200646	150	KiDB
1517	PARECOXIB	150	KiDB
1518	PERPHENAZINE	150	KiDB
1519	TIZANIDINE	150	KEGG Drug
1520	VALDECOXIB	150	KiDB
1521	BRIMONIDINE	150	KiDB
1522	PRAZOSIN	150	KiDB
1523	GUANABENZ	150	KiDB
1525	ST-91	150	KiDB
1527	PERGOLIDE	150	DrugBank
1528	MAPROTILINE	150	DrugBank
1529	OXYMETAZOLINE	150	DrugBank
1530	PHENOXYBENZAMINE	150	DrugBank
1531	DOXEPIN	150	DrugBank
1532	METHYSERGIDE	150	KiDB
1533	MIRTAZAPINE	150	DrugBank
1534	XYLAZINE	150	IUPHAR
1535	METHYLERGOMETRINE	150	KEGG Drug
1536	SKF-104078	150	Therapeutic Targets Database
1538	GUANFACINE	150	IUPHAR
1539	L-STEPHOLIDINE	150	KiDB
1540	CABERGOLINE	150	IUPHAR
1541	GUANFACINE	150	DrugBank
1543	PRAMIPEXOLE	150	DrugBank
1544	MEDETOMIDINE	150	Therapeutic Targets Database
1545	PHENTOLAMINE	150	DrugBank
1546	CITALOPRAM	150	KiDB
1547	ATENOLOL	150	PharmGKB
1548	TOLAZOLINE	150	KEGG Drug
1549	MOLINDONE	150	KiDB
1550	EPHEDRINE	150	KEGG Drug
1551	CLONIDINE	150	IUPHAR
1552	DOPAMINE	150	PharmGKB
1553	XYLOMETAZOLINE	150	DrugBank
1554	NAPHAZOLINE	150	DrugBank
1555	NORELEAGNINE	150	Therapeutic Targets Database
1556	IMILOXAN	150	KiDB
1557	MIANSERIN	150	KEGG Drug
1558	BRIMONIDINE	150	DrugBank
1559	QUINPIROLE	150	KiDB
1560	RUTIN	150	KiDB
1561	MEDETOMIDINE	150	KEGG Drug
1562	AF267B	150	DrugBank
1563	RX-821002	150	Therapeutic Targets Database
1564	MOXONIDINE	150	Therapeutic Targets Database
1565	ROFECOXIB	150	KiDB
1566	THIORIDAZINE	150	KiDB
1567	KETOROLAC	150	KiDB
1568	TOLAZOLINE	150	DrugBank
1570	PIRIBEDIL	150	KEGG Drug
1571	IDAZOXAN	150	KiDB
1572	XYLAZINE	150	KiDB
1573	NORFENFLURAMINE	150	KiDB
1574	CLONIDINE	150	KiDB
1575	PRAZOSIN	150	IUPHAR
1576	RILMENIDINE	150	KEGG Drug
1577	CIPROXIFAN	150	Therapeutic Targets Database
1578	LOFEXIDINE	150	DrugBank
1579	DESIPRAMINE	150	KiDB
1581	FLUSPIRILENE	150	KiDB
1583	OXYMETAZOLINE	150	KiDB
1584	PRAZOSIN	150	DrugBank
1585	PRESTWICK-559	150	Therapeutic Targets Database
1586	PERGOLIDE	150	IUPHAR
1587	HEXAMETHYLENEAMILORIDE	150	IUPHAR
1588	CLONIDINE	150	KEGG Drug
1589	REBOXETINE	150	KiDB
1590	SPIROXATRINE	150	IUPHAR
1592	GUANABENZ	150	KEGG Drug
1593	LOXAPINE	150	KiDB
1594	GUANFACINE	150	KiDB
1595	OLANZAPINE	150	DrugBank
1596	LOXAPINE	150	DrugBank
1597	BRIMONIDINE	150	Therapeutic Targets Database
1598	YOHIMBINE	150	KEGG Drug
1599	GUANABENZ	150	IUPHAR
1600	TRIFLUOPERAZINE	150	KiDB
1601	LEVOMEPROMAZINE	150	KEGG Drug
1602	1,2,3,4-TETRAHYDROISOQUINOLINE	150	Therapeutic Targets Database
1603	OXYMETAZOLINE	150	IUPHAR
1604	TOLAZOLINE	150	IUPHAR
1605	RX-821002	150	IUPHAR
1606	SYNEPHRINE	150	KEGG Drug
1607	HALOPERIDOL	150	KiDB
1608	TIZANIDINE	150	DrugBank
1609	YOHIMBINE	150	DrugBank
1611	ZUCLOPENTHIXOL	150	DrugBank
1612	CLOMIPRAMINE	150	KiDB
1613	YOHIMBINE	150	IUPHAR
1614	BROMOCRIPTINE	150	KiDB
1615	PIMOZIDE	150	KiDB
1616	MEDETOMIDINE	150	PharmGKB
1618	PHENTOLAMINE	150	IUPHAR
1619	NAPROXEN	150	KiDB
1620	MIRTAZAPINE	150	IUPHAR
1621	CHLORPROMAZINE	150	IUPHAR
1622	CHLORPROMAZINE	150	KiDB
1623	FLUPIRTINE	150	DrugBank
1624	RISPERIDONE	150	KiDB
1625	CABERGOLINE	150	DrugBank
1626	SPIROXATRINE	150	KiDB
1627	METHYLDOPA	150	DrugBank
1628	EPHEDRINE	150	KiDB
1629	RX-821002	150	KiDB
1630	ILOPERIDONE	150	KiDB
1631	NORTRIPTYLINE	150	PharmGKB
1632	CHLORPROMAZINE	150	DrugBank
1633	MEPHENTERMINE	151	DrugBank
1634	QUERCETIN	151	KiDB
1635	YOHIMBINE	151	KiDB
1636	RILMENIDINE	151	KEGG Drug
1637	XYLOMETAZOLINE	151	KiDB
1638	XYLOMETAZOLINE	151	DrugBank
1639	TRIMIPRAMINE	151	DrugBank
1641	METHYSERGIDE	151	KiDB
1642	PHENTOLAMINE	151	KEGG Drug
1643	QUINPIROLE	151	KiDB
1644	YOHIMBINE	151	KEGG Drug
1645	DOPAMINE	151	PharmGKB
1646	LOXAPINE	151	KiDB
1647	PHENOXYBENZAMINE	151	IUPHAR
1648	METHYLERGOMETRINE	151	KEGG Drug
1649	ST-91	151	KiDB
1650	TOLAZOLINE	151	DrugBank
1651	IDAZOXAN	151	KiDB
1652	QUETIAPINE	151	DrugBank
1653	ASPIRIN	151	KiDB
1654	MEDETOMIDINE	151	KiDB
1655	DESIPRAMINE	151	DrugBank
1656	GUANFACINE	151	DrugBank
1657	PRAMIPEXOLE	151	DrugBank
1658	GUANFACINE	151	KEGG Drug
1659	ETORICOXIB	151	KiDB
1660	ARIPIPRAZOLE	151	KiDB
1661	KETANSERIN	151	KiDB
1662	TIZANIDINE	151	KEGG Drug
1663	SPIROXATRINE	151	IUPHAR
1664	CLONIDINE	151	IUPHAR
1665	ZIPRASIDONE	151	KiDB
1666	IBUPROFEN	151	KiDB
1667	DIPIVEFRINE	151	KEGG Drug
1668	LOFEXIDINE	151	KEGG Drug
1669	AF267B	151	DrugBank
1670	YOHIMBINE	151	PharmGKB
1671	PHENOXYBENZAMINE	151	KEGG Drug
1672	OLANZAPINE	151	DrugBank
1674	PARECOXIB	151	KiDB
1675	TIZANIDINE	151	DrugBank
1676	PERGOLIDE	151	DrugBank
1677	PHENTOLAMINE	151	IUPHAR
1678	1,2,3,4-TETRAHYDROISOQUINOLINE	151	Therapeutic Targets Database
1679	PHENOXYBENZAMINE	151	DrugBank
1680	GUANFACINE	151	KiDB
1681	ETOMIDATE	151	DrugBank
1682	FENOLDOPAM	151	DrugBank
1683	YOHIMBINE	151	IUPHAR
1684	YOHIMBINE	151	DrugBank
1685	CIRAZOLINE	151	DrugBank
1686	OXYMETAZOLINE	151	IUPHAR
1687	GUANABENZ	151	DrugBank
1688	RX-821002	151	Therapeutic Targets Database
1689	SPIROXATRINE	151	KiDB
1690	CLONIDINE	151	DrugBank
1691	BRIMONIDINE	151	KEGG Drug
1692	PHENOXYBENZAMINE	151	KiDB
1693	RUTIN	151	KiDB
1694	THIORIDAZINE	151	KiDB
1695	FLUSPIRILENE	151	KiDB
1696	GUANABENZ	151	KEGG Drug
1697	BRIMONIDINE	151	PharmGKB
1698	CLOZAPINE	151	DrugBank
1699	AF267B	151	KiDB
1700	NORELEAGNINE	151	Therapeutic Targets Database
1702	MIRTAZAPINE	151	KEGG Drug
1703	NIMESULIDE	151	KiDB
1705	EPINEPHRINE	151	IUPHAR
1706	MEDETOMIDINE	151	Therapeutic Targets Database
1707	PIPAMPERONE	151	KiDB
1708	GUANFACINE	151	IUPHAR
1709	MEDETOMIDINE	151	KEGG Drug
1710	MIANSERIN	151	KiDB
1711	PERGOLIDE	151	IUPHAR
1712	CABERGOLINE	151	KiDB
1713	LEVOMEPROMAZINE	151	DrugBank
1714	RISPERIDONE	151	KiDB
1715	BRIMONIDINE	151	DrugBank
1716	CARVEDILOL	151	DrugBank
1717	MIANSERIN	151	DrugBank
1718	CHLORPROMAZINE	151	IUPHAR
1719	RISPERIDONE	151	DrugBank
1720	CELECOXIB	151	KiDB
1721	SYNEPHRINE	151	KEGG Drug
1723	PERPHENAZINE	151	KiDB
1724	L-STEPHOLIDINE	151	KiDB
1725	ARIPIPRAZOLE	151	DrugBank
1726	NORTRIPTYLINE	151	DrugBank
1727	LEVOMEPROMAZINE	151	KEGG Drug
1728	CHLORPROMAZINE	151	KiDB
1729	RX-821002	151	IUPHAR
1730	CHLORPROMAZINE	151	DrugBank
1731	MIRTAZAPINE	151	IUPHAR
1732	HALOPERIDOL	151	KiDB
1733	VALDECOXIB	151	KiDB
1734	XYLAZINE	151	IUPHAR
1735	PIRIBEDIL	151	KiDB
1736	RX-821002	151	KiDB
1737	NORFENFLURAMINE	151	KiDB
1738	CHLORPROMAZINE	151	KEGG Drug
1739	EPINEPHRINE	151	KiDB
1740	CABERGOLINE	151	DrugBank
1741	MEMANTINE	151	KiDB
1742	PENTOXIFYLLINE	151	IUPHAR
1743	TOLAZOLINE	151	IUPHAR
1744	BRIMONIDINE	151	IUPHAR
1745	KETOROLAC	151	KiDB
1746	OXYMETAZOLINE	151	KiDB
1747	PIRIBEDIL	151	KEGG Drug
1748	LOXAPINE	151	DrugBank
1749	GUANABENZ	151	IUPHAR
1750	ZIPRASIDONE	151	DrugBank
1751	METARAMINOL	151	KEGG Drug
1752	SERTINDOLE	151	KiDB
1753	ILOPERIDONE	151	KiDB
1754	NAPROXEN	151	KiDB
1755	BROMOCRIPTINE	151	KiDB
1756	TALIPEXOLE	151	KiDB
1757	ARC-239	151	Therapeutic Targets Database
1758	QUETIAPINE	151	KiDB
1759	XYLAZINE	151	KEGG Drug
1760	PRAZOSIN	151	IUPHAR
1761	XYLAZINE	151	KiDB
1762	SKF-104078	151	Therapeutic Targets Database
1763	BRIMONIDINE	151	KiDB
1764	MAPROTILINE	151	DrugBank
1765	CABERGOLINE	151	IUPHAR
1766	ROFECOXIB	151	KiDB
1767	MIANSERIN	151	KEGG Drug
1768	OXYMETAZOLINE	151	DrugBank
1769	MOLINDONE	151	KiDB
1770	TOLAZOLINE	151	KEGG Drug
1771	TRIFLUOPERAZINE	151	KiDB
1772	METHYLDOPA	151	KEGG Drug
1773	PIMOZIDE	151	KiDB
1774	AMOXAPINE	151	DrugBank
1775	NAPHAZOLINE	151	KiDB
1776	CLONIDINE	151	KiDB
1777	MOXONIDINE	151	Therapeutic Targets Database
1778	EPHEDRINE	151	KiDB
1779	GUANABENZ	151	KiDB
1780	EPHEDRINE	151	KEGG Drug
1781	PRAZOSIN	151	DrugBank
1782	CLONIDINE	151	KEGG Drug
1783	DOXEPIN	151	DrugBank
1784	RILMENIDINE	151	KEGG Drug
1785	IMILOXAN	151	KiDB
1787	NOREPINEPHRINE	151	KiDB
1788	PRAZOSIN	151	KiDB
1790	GUANFACINE	152	KEGG Drug
1791	METHYSERGIDE	152	KiDB
1792	AMISULPRIDE	152	KiDB
1793	ARIPIPRAZOLE	152	KiDB
1795	YOHIMBINE	152	KEGG Drug
1796	MIRTAZAPINE	152	KEGG Drug
1797	DOPAMINE	152	PharmGKB
1798	L-STEPHOLIDINE	152	KiDB
1799	CLONIDINE	152	PharmGKB
1800	CLONIDINE	152	KiDB
1801	QUERCETIN	152	KiDB
1802	RUTIN	152	KiDB
1803	TOLAZOLINE	152	KEGG Drug
1804	HALOPERIDOL	152	KiDB
1805	YOHIMBINE	152	KiDB
1806	RILMENIDINE	152	KEGG Drug
1807	CLOBENPROPIT	152	KiDB
1808	IMILOXAN	152	KiDB
1809	TRAZODONE	152	KiDB
1810	FLUSPIRILENE	152	KiDB
1811	SPIROXATRINE	152	KiDB
1812	ETORICOXIB	152	KiDB
1813	NIMESULIDE	152	KiDB
1814	DIPIVEFRINE	152	KEGG Drug
1816	GUANABENZ	152	KEGG Drug
1817	TIZANIDINE	152	KEGG Drug
1818	EPHEDRINE	152	KEGG Drug
1819	CHLORPROMAZINE	152	KiDB
1820	YOHIMBINE	152	PharmGKB
1821	NORFENFLURAMINE	152	KiDB
1822	MEDETOMIDINE	152	KiDB
1823	VALDECOXIB	152	KiDB
1824	ROFECOXIB	152	KiDB
1825	CHLORPROMAZINE	152	KEGG Drug
1826	NOREPINEPHRINE	152	KiDB
1827	ASPIRIN	152	KiDB
1828	IBUPROFEN	152	KiDB
1829	CELECOXIB	152	KiDB
1830	MIANSERIN	152	KEGG Drug
1831	IDAZOXAN	152	KiDB
1832	RISPERIDONE	152	KiDB
1833	THIORIDAZINE	152	KiDB
1835	KETOROLAC	152	KiDB
1836	PIPAMPERONE	152	KiDB
1837	LOXAPINE	152	KiDB
1838	ZIPRASIDONE	152	KiDB
1839	CABERGOLINE	152	KiDB
1840	RX-821002	152	KiDB
1843	PHENOXYBENZAMINE	152	KEGG Drug
1844	CLONIDINE	152	KEGG Drug
1845	GUANABENZ	152	KiDB
1846	BRIMONIDINE	152	KEGG Drug
1847	ST-91	152	KiDB
1848	BROMOCRIPTINE	152	KiDB
1849	TALIPEXOLE	152	KiDB
1850	BRIMONIDINE	152	KiDB
1851	MOLINDONE	152	KiDB
1852	AF267B	152	KiDB
1853	MIANSERIN	152	KiDB
1854	OXYMETAZOLINE	152	KiDB
1855	EPHEDRINE	152	KiDB
1856	XYLOMETAZOLINE	152	KiDB
1857	SYNEPHRINE	152	KEGG Drug
1858	PARECOXIB	152	KiDB
1859	PHENTOLAMINE	152	KEGG Drug
1860	SERTINDOLE	152	KiDB
1861	ILOPERIDONE	152	KiDB
1862	NAPROXEN	152	KiDB
1863	PERPHENAZINE	152	KiDB
1864	EPINEPHRINE	152	KiDB
1865	MEDETOMIDINE	152	KEGG Drug
1866	QUINPIROLE	152	KiDB
1867	XYLAZINE	152	KEGG Drug
1868	TRIFLUOPERAZINE	152	KiDB
1869	PRAZOSIN	152	KiDB
1870	GUANFACINE	152	KiDB
1871	BRIMONIDINE	152	PharmGKB
1872	PIRIBEDIL	152	KEGG Drug
1873	PIRIBEDIL	152	KiDB
1874	RILMENIDINE	152	KEGG Drug
1875	LEVOMEPROMAZINE	152	KEGG Drug
1876	NAPHAZOLINE	152	KiDB
1877	MIRTAZAPINE	152	KiDB
1878	THIOPERAMIDE	152	KiDB
1879	QUETIAPINE	152	KiDB
1880	METHYLDOPA	152	KEGG Drug
1881	METOPROLOL	152	PharmGKB
1883	XYLAZINE	152	KiDB
1884	METHYLERGOMETRINE	152	KEGG Drug
1885	PIMOZIDE	152	KiDB
1886	METARAMINOL	152	KEGG Drug
1887	MDL-11939	152	KiDB
1889	MEMANTINE	152	KiDB
1891	BISOPROLOL	153	KiDB
1892	ESMOLOL	153	IUPHAR
1893	ATENOLOL	153	KEGG Drug
1894	METOPROLOL	153	KEGG Drug
1895	BROMOCRIPTINE	153	KiDB
1896	BETAXOLOL	153	KEGG Drug
1897	BISOPROLOL	153	KEGG Drug
1898	AMIODARONE	153	DrugBank
1899	OXPRENOLOL	153	DrugBank
1900	SOTALOL	153	IUPHAR
1901	PROPRANOLOL	153	DrugBank
1902	ATENOLOL	153	IUPHAR
1903	SOTALOL	153	Therapeutic Targets Database
1904	BETAXOLOL	153	Therapeutic Targets Database
1906	BETAXOLOL	153	DrugBank
1908	ATENOLOL	153	KEGG Drug
1910	SOTALOL	153	KEGG Drug
1911	ICI-118551	153	KiDB
1912	PRACTOLOL	153	MATADOR
1913	LABETALOL	153	KEGG Drug
1914	PRACTOLOL	153	KEGG Drug
1915	CABERGOLINE	153	KiDB
1916	TRIMIPRAMINE	153	DrugBank
1917	QUINPIROLE	153	KiDB
1918	BETAXOLOL	153	MATADOR
1919	OLANZAPINE	153	DrugBank
1920	NOREPINEPHRINE	153	IUPHAR
1921	EPHEDRINE	153	KEGG Drug
1923	SOTALOL	153	DrugBank
1924	THIORIDAZINE	153	KiDB
1925	CARVEDILOL	153	IUPHAR
1926	DILTIAZEM	153	PharmGKB
1930	NORTRIPTYLINE	153	DrugBank
1931	PRACTOLOL	153	DrugBank
1932	MEMANTINE	153	KiDB
1933	NOREPINEPHRINE	153	KiDB
1934	PINDOLOL	153	KiDB
1935	PINDOLOL	153	IUPHAR
1936	TIMOLOL	153	KEGG Drug
1937	ATENOLOL	153	KiDB
1938	EPINEPHRINE	153	IUPHAR
1939	NORFENFLURAMINE	153	KiDB
1940	FENOTEROL	153	KiDB
1941	MIRTAZAPINE	153	DrugBank
1942	EPHEDRINE	153	KiDB
1945	FENOTEROL	153	DrugBank
1946	ARIPIPRAZOLE	153	KiDB
1947	FLUSPIRILENE	153	KiDB
1948	TERBUTALINE	153	KiDB
1950	TRAZODONE	153	KiDB
1951	CARVEDILOL	153	DrugBank
1952	MEPHENTERMINE	153	DrugBank
1953	NADOLOL	153	KEGG Drug
1954	TIMOLOL	153	PharmGKB
1955	PRACTOLOL	153	IUPHAR
1956	AMISULPRIDE	153	KiDB
1958	DOPAMINE	153	PharmGKB
1959	EPHEDRINE	153	DrugBank
1960	CIMATEROL	153	KEGG Drug
1961	SR-147778	153	KiDB
1962	SPIRONOLACTONE	153	PharmGKB
1963	ATENOLOL	153	Therapeutic Targets Database
1964	BUPHENINE	153	KEGG Drug
1965	CLENBUTEROL	153	MATADOR
1966	SALBUTAMOL	153	KiDB
1967	CABERGOLINE	153	DrugBank
1968	LABETALOL	153	IUPHAR
1969	SR-59230A	153	IUPHAR
1970	BETAXOLOL	153	IUPHAR
1971	ESMOLOL	153	KEGG Drug
1972	DESIPRAMINE	153	DrugBank
1974	DOBUTAMINE	153	MATADOR
1975	METOPROLOL	153	DrugBank
1976	HALOPERIDOL	153	KiDB
1977	METHYSERGIDE	153	KiDB
1978	CARVEDILOL	153	PharmGKB
1979	ESMOLOL	153	Therapeutic Targets Database
1980	CELIPROLOL	153	KEGG Drug
1981	ILOPERIDONE	153	KiDB
1982	BISOPROLOL	153	MATADOR
1983	ALPRENOLOL	153	DrugBank
1984	NADOLOL	153	IUPHAR
1985	PROPRANOLOL	153	KEGG Drug
1986	ATENOLOL	153	MATADOR
1987	DOBUTAMINE	153	Therapeutic Targets Database
1988	METOPROLOL	153	Therapeutic Targets Database
1989	VERAPAMIL	153	PharmGKB
1992	ALPRENOLOL	153	KEGG Drug
1993	CELIPROLOL	153	DrugBank
1995	DOBUTAMINE	153	IUPHAR
1996	CGP-20712	153	IUPHAR
1998	PINDOLOL	153	DrugBank
1999	ACEBUTOLOL	153	PharmGKB
2000	DOBUTAMINE	153	KEGG Drug
2002	L-STEPHOLIDINE	153	KiDB
2003	PINDOLOL	153	KEGG Drug
2004	DIGOXIN	153	PharmGKB
2005	ALPRENOLOL	153	Therapeutic Targets Database
2007	BRL-37344	153	Therapeutic Targets Database
2008	BISOPROLOL	153	Therapeutic Targets Database
2009	CGP-20712	153	KiDB
2010	METOPROLOL	153	IUPHAR
2012	LOXAPINE	153	KiDB
2013	AMIODARONE	153	KEGG Drug
2014	SALMETEROL	153	KiDB
2015	CARTEOLOL	153	DrugBank
2018	ZIPRASIDONE	153	KiDB
2019	METOPROLOL	153	MATADOR
2020	PROPRANOLOL	153	IUPHAR
2021	BISOPROLOL	153	DrugBank
2022	DOBUTAMINE	153	DrugBank
2023	OXPRENOLOL	153	KEGG Drug
2024	CLENBUTEROL	153	DrugBank
2025	CGP-20712	153	Therapeutic Targets Database
2026	AF267B	153	KiDB
2028	PROPAFENONE	153	IUPHAR
2029	CARTEOLOL	153	KEGG Drug
2030	OXPRENOLOL	153	Therapeutic Targets Database
2031	PROPRANOLOL	153	MATADOR
2032	LABETALOL	153	DrugBank
2034	ACEBUTOLOL	153	IUPHAR
2035	ACEBUTOLOL	153	DrugBank
2036	ATENOLOL	153	DrugBank
2037	CARVEDILOL	153	KiDB
2038	PROPAFENONE	153	KEGG Drug
2040	QUETIAPINE	153	KiDB
2041	PHENYLPROPANOLAMINE	153	DrugBank
2042	PIRIBEDIL	153	KiDB
2044	PIPAMPERONE	153	KiDB
2045	EPINEPHRINE	153	KiDB
2046	DIPIVEFRINE	153	KEGG Drug
2047	RISPERIDONE	153	KiDB
2048	ESMOLOL	153	DrugBank
2049	PROPRANOLOL	153	KiDB
2050	SALBUTAMOL	153	DrugBank
2052	LOXAPINE	153	DrugBank
2053	ALPRENOLOL	153	KiDB
2054	NADOLOL	153	DrugBank
2055	ACEBUTOLOL	153	Therapeutic Targets Database
2056	CARVEDILOL	153	KEGG Drug
2058	ACEBUTOLOL	153	KEGG Drug
2059	SERTINDOLE	153	KiDB
2060	CHLORPROMAZINE	153	KiDB
2061	CARVEDILOL	153	MATADOR
2062	AMITRIPTYLINE	153	DrugBank
2063	SALBUTAMOL	154	IUPHAR
2064	SALMETEROL	154	MATADOR
2065	ATENOLOL	154	DrugBank
2066	ARIPIPRAZOLE	154	KiDB
2067	SALMETEROL	154	Therapeutic Targets Database
2068	MIRTAZAPINE	154	DrugBank
2069	FENOTEROL	154	IUPHAR
2070	ILOPERIDONE	154	KiDB
2071	CIMATEROL	154	KEGG Drug
2072	PROPRANOLOL	154	DrugBank
2073	PHENOXYBENZAMINE	154	DrugBank
2075	SALMETEROL	154	KiDB
2076	ORCIPRENALINE	154	DrugBank
2077	SALMETEROL	154	DrugBank
2078	LABETALOL	154	DrugBank
2079	PINDOLOL	154	KEGG Drug
2080	CARTEOLOL	154	DrugBank
2082	RITODRINE	154	MATADOR
2083	TIMOLOL	154	IUPHAR
2084	CARVEDILOL	154	MATADOR
2085	ORCIPRENALINE	154	KEGG Drug
2086	ALPRENOLOL	154	DrugBank
2087	SALMETEROL	154	KEGG Drug
2088	ORCIPRENALINE	154	PharmGKB
2089	PIPAMPERONE	154	KiDB
2091	LOXAPINE	154	KiDB
2092	CLENBUTEROL	154	KiDB
2095	BAMBUTEROL	154	KEGG Drug
2096	SERTINDOLE	154	KiDB
2097	ALPRENOLOL	154	KEGG Drug
2098	BISOPROLOL	154	KiDB
2099	QUINPIROLE	154	KiDB
2100	OXPRENOLOL	154	KEGG Drug
2101	BRL-37344	154	Therapeutic Targets Database
2102	LABETALOL	154	KEGG Drug
2104	FENOTEROL	154	DrugBank
2105	DIGOXIN	154	PharmGKB
2108	NADOLOL	154	KEGG Drug
2109	(+)-3-(1-PROPYL-PIPERIDIN-3-YL)-PHENOL	154	KiDB
2111	RISPERIDONE	154	KiDB
2112	TERBUTALINE	154	KEGG Drug
2113	BAMBUTEROL	154	Therapeutic Targets Database
2114	PINDOLOL	154	IUPHAR
2115	CLENBUTEROL	154	DrugBank
2117	EPHEDRINE	154	DrugBank
2118	PIRIBEDIL	154	KiDB
2121	PROPAFENONE	154	IUPHAR
2122	SR-59230A	154	IUPHAR
2123	SPIRONOLACTONE	154	PharmGKB
2125	PINDOLOL	154	DrugBank
2126	CABERGOLINE	154	DrugBank
2127	ATENOLOL	154	KiDB
2128	ENALAPRIL	154	PharmGKB
2129	ACEBUTOLOL	154	DrugBank
2131	BISOPROLOL	154	DrugBank
2132	PROPRANOLOL	154	KiDB
2133	CABERGOLINE	154	KiDB
2134	AF267B	154	KiDB
2136	EPHEDRINE	154	KEGG Drug
2137	ALPRENOLOL	154	IUPHAR
2139	TERBUTALINE	154	PharmGKB
2140	SALBUTAMOL	154	MATADOR
2142	DOBUTAMINE	154	IUPHAR
2143	RITODRINE	154	PharmGKB
2145	PHENYLPROPANOLAMINE	154	DrugBank
2146	SOTALOL	154	KEGG Drug
2147	ALPRENOLOL	154	KiDB
2148	BETAXOLOL	154	IUPHAR
2149	BETAXOLOL	154	DrugBank
2151	NADOLOL	154	DrugBank
2152	ATENOLOL	154	IUPHAR
2153	TRAZODONE	154	KiDB
2154	SALBUTAMOL	154	Therapeutic Targets Database
2155	CARVEDILOL	154	DrugBank
2157	SR-147778	154	KiDB
2158	RITODRINE	154	KEGG Drug
2160	PROPRANOLOL	154	KEGG Drug
2162	EPHEDRINE	154	KiDB
2163	SALBUTAMOL	154	DrugBank
2164	THIORIDAZINE	154	KiDB
2166	ZIPRASIDONE	154	KiDB
2167	SOTALOL	154	DrugBank
2168	LABETALOL	154	IUPHAR
2169	L-STEPHOLIDINE	154	KiDB
2170	BRD-A42187224	154	KiDB
2171	PROCATEROL	154	KEGG Drug
2172	METOPROLOL	154	IUPHAR
2173	PINDOLOL	154	PharmGKB
2174	ICI-89406	154	KiDB
2175	SALBUTAMOL	154	PharmGKB
2176	TERBUTALINE	154	IUPHAR
2177	ICI-118551	154	KiDB
2178	CARVEDILOL	154	IUPHAR
2179	NOREPINEPHRINE	154	IUPHAR
2180	CLENBUTEROL	154	MATADOR
2181	PINDOLOL	154	KiDB
2182	FENOTEROL	154	KiDB
2184	ORCIPRENALINE	154	Therapeutic Targets Database
2186	METHYSERGIDE	154	KiDB
2187	PROCATEROL	154	IUPHAR
2188	DIPIVEFRINE	154	DrugBank
2189	FENOTEROL	154	KEGG Drug
2190	ICI-118551	154	Therapeutic Targets Database
2191	NOREPINEPHRINE	154	KiDB
2192	SOTALOL	154	IUPHAR
2193	NORFENFLURAMINE	154	KiDB
2195	PROPRANOLOL	154	MATADOR
2197	CARTEOLOL	154	KEGG Drug
2198	BAMBUTEROL	154	DrugBank
2199	NADOLOL	154	IUPHAR
2200	METOPROLOL	154	DrugBank
2201	CELIPROLOL	154	DrugBank
2202	TERBUTALINE	154	KiDB
2203	CLENBUTEROL	154	Therapeutic Targets Database
2204	ISOXSUPRINE	154	KEGG Drug
2206	DIPIVEFRINE	154	KEGG Drug
2207	AMITRIPTYLINE	154	DrugBank
2208	TIMOLOL	154	KEGG Drug
2209	NORTRIPTYLINE	154	DrugBank
2210	FENOTEROL	154	PharmGKB
2211	METOPROLOL	154	PharmGKB
2212	ORCIPRENALINE	154	IUPHAR
2213	OXPRENOLOL	154	DrugBank
2215	CLENBUTEROL	154	KEGG Drug
2216	HALOPERIDOL	154	KiDB
2217	SALMETEROL	154	IUPHAR
2218	QUETIAPINE	154	KiDB
2219	BUPHENINE	154	KEGG Drug
2220	RISPERIDONE	154	PharmGKB
2221	SALBUTAMOL	154	KiDB
2222	FENOTEROL	154	Therapeutic Targets Database
2223	MEPHENTERMINE	154	DrugBank
2225	PROPRANOLOL	154	IUPHAR
2227	ACETAMIDE	154	BindingMOAD
2228	MEMANTINE	154	KiDB
2230	EPINEPHRINE	154	KiDB
2231	TRIMIPRAMINE	154	DrugBank
2232	CARVEDILOL	154	KiDB
2233	HYDROCHLOROTHIAZIDE	154	PharmGKB
2234	SALBUTAMOL	154	KEGG Drug
2235	TERBUTALINE	154	DrugBank
2236	BROMOCRIPTINE	154	KiDB
2237	CHLORPROMAZINE	154	KiDB
2239	CGP-20712	154	KiDB
2241	RITODRINE	154	DrugBank
2242	FLUSPIRILENE	154	KiDB
2243	CARVEDILOL	154	KEGG Drug
2244	AMISULPRIDE	154	KiDB
2246	LEVALBUTEROL	154	KEGG Drug
2247	PROPRANOLOL	154	PharmGKB
2248	TERBUTALINE	154	Therapeutic Targets Database
2249	OLANZAPINE	154	DrugBank
2250	DOBUTAMINE	154	DrugBank
2251	DESIPRAMINE	154	DrugBank
2252	TIMOLOL	155	KEGG Drug
2253	ORCIPRENALINE	155	Therapeutic Targets Database
2254	BUPHENINE	155	KEGG Drug
2255	SALBUTAMOL	155	KiDB
2258	BISOPROLOL	155	KiDB
2259	NORTRIPTYLINE	155	DrugBank
2260	PINDOLOL	155	KiDB
2262	BRL-37344	155	Therapeutic Targets Database
2263	CARTEOLOL	155	KEGG Drug
2264	PURVALANOL	155	Therapeutic Targets Database
2265	PROPRANOLOL	155	KiDB
2267	NADOLOL	155	IUPHAR
2268	CARVEDILOL	155	IUPHAR
2270	FENOTEROL	155	DrugBank
2271	OLANZAPINE	155	DrugBank
2272	PROPRANOLOL	155	IUPHAR
2274	MEPHENTERMINE	155	DrugBank
2275	LABETALOL	155	KEGG Drug
2278	EPINEPHRINE	155	KiDB
2279	PROPRANOLOL	155	KEGG Drug
2281	SR-59230A	155	IUPHAR
2282	DIPIVEFRINE	155	KEGG Drug
2283	EPINEPHRINE	155	IUPHAR
2284	SALMETEROL	155	KiDB
2285	EPHEDRINE	155	KEGG Drug
2286	LY-294002	155	Therapeutic Targets Database
2287	ATENOLOL	155	KiDB
2290	OLANZAPINE	155	PharmGKB
2291	ALPRENOLOL	155	KEGG Drug
2292	NOREPINEPHRINE	155	KiDB
2293	AMITRIPTYLINE	155	DrugBank
2295	PROPRANOLOL	155	DrugBank
2296	TRIHEXYPHENIDYL	155	Therapeutic Targets Database
2297	PINDOLOL	155	KEGG Drug
2298	FENOTEROL	155	KiDB
2299	TRIMIPRAMINE	155	DrugBank
2300	AMISULPRIDE	155	KiDB
2302	OXPRENOLOL	155	KEGG Drug
2303	CGP-20712	155	KiDB
2305	NADOLOL	155	KEGG Drug
2306	CARVEDILOL	155	KiDB
2308	PROPRANOLOL	155	MATADOR
2309	CARVEDILOL	155	KEGG Drug
2310	CGP-20712	155	IUPHAR
2311	CLENBUTEROL	155	DrugBank
2312	BRL-37344	155	IUPHAR
2315	ICI-118551	155	KiDB
2316	CIMATEROL	155	KEGG Drug
2317	ALPRENOLOL	155	KiDB
2318	TERBUTALINE	155	KiDB
2357	BENAZEPRIL	183	PharmGKB
2358	QUINAPRIL	183	PharmGKB
2377	HYDROCHLOROTHIAZIDE	183	PharmGKB
2379	ASPIRIN	183	PharmGKB
2382	TELMISARTAN	185	KEGG Drug
2383	OLMESARTAN	185	KEGG Drug
2385	EPROSARTAN	185	KEGG Drug
2387	IRBESARTAN	185	KEGG Drug
2388	OLMESARTAN	185	KEGG Drug
2391	CANDESARTAN	185	KEGG Drug
2395	VALSARTAN	185	KEGG Drug
2396	CANDESARTAN	185	KEGG Drug
2397	LOSARTAN	185	KEGG Drug
2398	CAPTOPRIL	185	PharmGKB
2399	LOSARTAN	185	DrugBank
2400	VALSARTAN	185	DrugBank
2402	TELMISARTAN	185	Therapeutic Targets Database
2403	IRBESARTAN	185	DrugBank
2405	TELMISARTAN	185	IUPHAR
2406	EPROSARTAN	185	DrugBank
2407	EPROSARTAN	185	IUPHAR
2408	TELMISARTAN	185	DrugBank
2411	IRBESARTAN	185	IUPHAR
2412	LOSARTAN	185	IUPHAR
2413	CANDESARTAN	185	DrugBank
2415	VALSARTAN	185	Therapeutic Targets Database
2417	VALSARTAN	185	IUPHAR
2418	EPROSARTAN	185	Therapeutic Targets Database
2421	HYDROCHLOROTHIAZIDE	185	PharmGKB
2423	PERINDOPRIL	185	PharmGKB
2424	NITRENDIPINE	185	PharmGKB
2425	LOSARTAN	185	Therapeutic Targets Database
2426	OLMESARTAN	185	DrugBank
2428	OLMESARTAN	185	Therapeutic Targets Database
2431	IRBESARTAN	185	Therapeutic Targets Database
2432	LOSARTAN	185	PharmGKB
2433	GBR-12935	185	Therapeutic Targets Database
2435	OLMESARTAN	185	IUPHAR
2437	CANDESARTAN	185	IUPHAR
2441	CANDESARTAN	185	Therapeutic Targets Database
2442	BENAZEPRIL	185	PharmGKB
2453	LOSARTAN	185	MATADOR
2454	VALSARTAN	185	MATADOR
2455	IRBESARTAN	185	MATADOR
2457	CANDESARTAN	185	MATADOR
2466	TELMISARTAN	185	MATADOR
2497	CANDESARTAN	186	Therapeutic Targets Database
2629	TENOFOVIR	204	PharmGKB
2631	TENOFOVIR	204	DrugBank
2634	TENOFOVIR	205	DrugBank
2635	TENOFOVIR	205	PharmGKB
2657	RISPERIDONE	207	PharmGKB
2715	BISINDOLYLMALEIMIDE	207	Therapeutic Targets Database
2719	ENZASTAURIN	207	Therapeutic Targets Database
2723	ELLAGIC-ACID	207	Therapeutic Targets Database
2726	A-443654	207	IUPHAR
2729	AR-A014418	207	Therapeutic Targets Database
2735	SB-203580	207	Therapeutic Targets Database
2737	AKT INHIBITOR VIII	207	IUPHAR
2739	PD-98059	207	Therapeutic Targets Database
2742	LY-294002	207	Therapeutic Targets Database
2745	A-443654	207	Therapeutic Targets Database
2751	SB 216763	207	Therapeutic Targets Database
2755	OXINDOLE-I	207	Therapeutic Targets Database
2756	BISINDOLYLMALEIMIDE-IX	207	Therapeutic Targets Database
2760	KENPAULLONE	207	Therapeutic Targets Database
2776	MK-2206	207	Therapeutic Targets Database
2780	4,5,6,7-TETRABROMOBENZOTRIAZOLE	207	Therapeutic Targets Database
2781	CI-1040	207	Therapeutic Targets Database
2785	U-0126	207	Therapeutic Targets Database
2789	SB-415286	207	Therapeutic Targets Database
2792	RIGOSERTIB	207	Therapeutic Targets Database
2799	BMS-754807	207	Therapeutic Targets Database
2801	TWS-119	207	Therapeutic Targets Database
2805	MK-2206	207	IUPHAR
2806	SB-202190	207	Therapeutic Targets Database
2811	SB-203580	208	Therapeutic Targets Database
2812	SB-202190	208	Therapeutic Targets Database
2813	KENPAULLONE	208	Therapeutic Targets Database
2814	AT7867	208	BindingMOAD
2815	TWS-119	208	Therapeutic Targets Database
2816	A-443654	208	DrugBank
2817	AKT INHIBITOR VIII	208	IUPHAR
2818	AR-A014418	208	Therapeutic Targets Database
2819	ENZASTAURIN	208	Therapeutic Targets Database
2820	A-443654	208	IUPHAR
2822	AT7867	208	DrugBank
2823	LY-294002	208	Therapeutic Targets Database
2824	ELLAGIC-ACID	208	Therapeutic Targets Database
2826	4,5,6,7-TETRABROMOBENZOTRIAZOLE	208	Therapeutic Targets Database
2828	SB 216763	208	Therapeutic Targets Database
2829	A-443654	208	BindingMOAD
2830	BISINDOLYLMALEIMIDE-IX	208	Therapeutic Targets Database
2831	MK-2206	208	IUPHAR
2832	PD-98059	208	Therapeutic Targets Database
2833	CI-1040	208	Therapeutic Targets Database
2834	SB-415286	208	Therapeutic Targets Database
2835	U-0126	208	Therapeutic Targets Database
2836	BISINDOLYLMALEIMIDE	208	Therapeutic Targets Database
2855	AMINOLEVULINIC-ACID	210	Therapeutic Targets Database
2858	AMINOLEVULINIC-ACID	210	DrugBank
2896	ADIPIODONE	213	Therapeutic Targets Database
2901	CEFMETAZOLE	213	DrugBank
2902	FLURBIPROFEN	213	DrugBank
2904	VALSARTAN	213	DrugBank
2906	PROBENECID	213	DrugBank
2907	PROPOFOL	213	BindingMOAD
2910	GATIFLOXACIN	213	DrugBank
2914	CEPHALEXIN	213	DrugBank
2917	MYCOPHENOLATE-MOFETIL	213	DrugBank
2919	WARFARIN	213	DrugBank
2920	REPAGLINIDE	213	DrugBank
2921	ACENOCOUMAROL	213	DrugBank
2927	IRINOTECAN	213	DrugBank
2928	GEFITINIB	213	DrugBank
2930	PHENYTOIN	213	MATADOR
2931	CHLORPROMAZINE	213	DrugBank
2937	ADIPIODONE	213	DrugBank
2939	ESTRONE	213	DrugBank
2942	PHENYLBUTAZONE	213	MATADOR
2944	WARFARIN	213	BindingMOAD
2945	AMITRIPTYLINE	213	DrugBank
2946	SULINDAC	213	DrugBank
2947	FLUOROURACIL	213	DrugBank
2948	ETACRYNIC-ACID	213	DrugBank
2950	ETODOLAC	213	DrugBank
2952	CEFOTETAN	213	DrugBank
2956	TOLMETIN	213	MATADOR
2959	GLIBENCLAMIDE	213	DrugBank
2960	ESTROGENS	213	DrugBank
2963	SAQUINAVIR	213	DrugBank
2965	KETOPROFEN	213	DrugBank
2967	AMPICILLIN	213	DrugBank
2969	FLUOXETINE	213	DrugBank
2973	NALOXONE	213	DrugBank
2974	DIAZEPAM	213	DrugBank
2975	CELECOXIB	213	DrugBank
2976	ROSIGLITAZONE	213	DrugBank
2977	SULFADIMIDINE	213	DrugBank
2979	THIOPROPERAZINE	213	DrugBank
2980	TACROLIMUS	213	DrugBank
2982	SULFAMETHOXAZOLE	213	DrugBank
2983	CAPTOPRIL	213	DrugBank
2984	RATHYRONINE	213	DrugBank
2985	FUROSEMIDE	213	MATADOR
2988	SULFAMERAZINE	213	DrugBank
2989	CLOMIPRAMINE	213	DrugBank
2990	ERYTHROMYCIN	213	DrugBank
2992	ASPIRIN	213	DrugBank
2994	IBUPROFEN	213	DrugBank
2996	LEVOTHYROXINE	213	BindingMOAD
2997	NORETHINDRONE	213	DrugBank
2998	ERLOTINIB	213	DrugBank
2999	LOSARTAN	213	DrugBank
3001	PHENYTOIN	213	DrugBank
3002	INDOMETACIN	213	DrugBank
3003	METHOTREXATE	213	DrugBank
3005	NORTRIPTYLINE	213	DrugBank
3006	NAPROXEN	213	DrugBank
3007	OXCARBAZEPINE	213	DrugBank
3010	ACEPROMAZINE	213	DrugBank
3012	EBSELEN	213	Therapeutic Targets Database
3013	ACITRETIN	213	DrugBank
3015	DICLOFENAC	213	DrugBank
3019	LEVOTHYROXINE	213	DrugBank
3020	OLANZAPINE	213	DrugBank
3021	TOCAINIDE	213	DrugBank
3022	PROPOFOL	213	DrugBank
3024	IMATINIB	213	DrugBank
3028	SULFAMETHIZOLE	213	DrugBank
3029	OXYPHENBUTAZONE	213	DrugBank
3030	ROSUVASTATIN	213	DrugBank
3035	FUROSEMIDE	213	DrugBank
3036	ESTROGENS	213	DrugBank
3040	ZIDOVUDINE	213	DrugBank
3043	PHENYLBUTAZONE	213	BindingMOAD
3045	DIFLUNISAL	213	DrugBank
3055	THIOTEPA	216	PharmGKB
3058	DOXORUBICIN	216	PharmGKB
3059	CYCLOPHOSPHAMIDE	216	PharmGKB
3060	RETINOIC ACIDS	216	DrugBank
3063	DISULFIRAM	216	MATADOR
3065	RETINOIC ACIDS	216	DrugBank
3069	PRUNETIN	217	IUPHAR
3071	DISULFIRAM	217	DrugBank
3075	ALDA-1	217	BindingMOAD
3083	DISULFIRAM	217	KEGG Drug
3090	THIOTEPA	218	PharmGKB
3096	CYCLOPHOSPHAMIDE	218	PharmGKB
3107	DISULFIRAM	219	KEGG Drug
3117	DISULFIRAM	224	KEGG Drug
3132	PONALRESTAT	231	KEGG Drug
3137	NVP-TAE684	238	IUPHAR
3139	NVP-TAE684	238	BindingMOAD
3140	PF-02341066	238	DrugBank
3141	PF-02341066	238	PharmGKB
3143	PF-02341066	238	IUPHAR
3145	PF-02341066	238	KEGG Drug
3146	PF-02341066	238	BindingMOAD
3149	CELECOXIB	239	PharmGKB
3153	ZILEUTON	240	PharmGKB
3154	BW-B70C	240	Therapeutic Targets Database
3155	ZILEUTON	240	DrugBank
3156	MONTELUKAST	240	PharmGKB
3159	IBUPROFEN	240	MATADOR
3162	CAFFEIC-ACID	240	Therapeutic Targets Database
3164	SKF-86002	240	Therapeutic Targets Database
3165	DIETHYLCARBAMAZINE	240	Therapeutic Targets Database
3167	MEPYRAMINE	240	Therapeutic Targets Database
3168	ZILEUTON	240	Therapeutic Targets Database
3169	MIZOLASTINE	240	MATADOR
3170	AMINOSALICYLIC-ACID	240	DrugBank
3171	MESALAZINE	240	MATADOR
3174	ZILEUTON	240	KEGG Drug
3175	SULFASALAZINE	240	DrugBank
3177	MONTELUKAST	240	DrugBank
3181	REV-5901	240	Therapeutic Targets Database
3183	DICLOFENAC	240	DrugBank
3184	ZILEUTON	240	IUPHAR
3187	QUINACRINE	240	Therapeutic Targets Database
3188	DIETHYLCARBAMAZINE	240	DrugBank
3191	HUPERZINE A	240	Therapeutic Targets Database
3195	MECLOFENAMIC ACID	240	DrugBank
3197	MESALAZINE	240	DrugBank
3199	GEMCITABINE	241	PharmGKB
3201	BRD-K19433082	246	IUPHAR
3243	BRD-K54331210	249	Therapeutic Targets Database
3250	PEPSTATIN	249	Therapeutic Targets Database
3289	FOLIC-ACID	270	PharmGKB
3313	TWS-119	274	Therapeutic Targets Database
3322	ACARBOSE	279	KEGG Drug
3323	ACARBOSE	280	KEGG Drug
3330	TOSEDOSTAT	290	KEGG Drug
3344	DEXAMETHASONE	301	DrugBank
3353	TRIFLUOPERAZINE	310	MATADOR
3355	ZONISAMIDE	316	DrugBank
3356	MERCAPTOPURINE	316	DrugBank
3357	MENADIONE	316	Therapeutic Targets Database
3358	BRIMONIDINE	316	DrugBank
3359	AZATHIOPRINE	316	PharmGKB
3360	PYRAZINAMIDE	316	DrugBank
3361	URETHANE	316	DrugBank
3362	MENADIONE	316	DrugBank
3363	FAMCICLOVIR	316	DrugBank
3366	ZALEPLON	316	DrugBank
3368	AMINOCAPROIC-ACID	316	DrugBank
3370	METHOTREXATE	316	DrugBank
3371	CAL-101	316	DrugBank
3372	ALLOPURINOL	316	DrugBank
3373	RALOXIFENE	316	DrugBank
3423	FENOFIBRATE	335	PharmGKB
3427	FENOFIBRATE	338	PharmGKB
3428	IRBESARTAN	338	PharmGKB
3431	WARFARIN	341	PharmGKB
3432	BUPROPION	341	PharmGKB
3433	SIMVASTATIN	341	PharmGKB
3434	NICOTINE	341	PharmGKB
3435	DONEPEZIL	341	PharmGKB
3436	RITONAVIR	341	PharmGKB
3437	FENOFIBRATE	341	PharmGKB
3438	RIVASTIGMINE	341	PharmGKB
3439	GALANTAMINE	341	PharmGKB
3440	ATORVASTATIN	341	PharmGKB
3443	RITONAVIR	345	PharmGKB
3445	PROGESTERONE	347	BindingMOAD
3449	ATORVASTATIN	348	PharmGKB
3450	SIMVASTATIN	348	PharmGKB
3452	NICOTINE	348	PharmGKB
3453	RIVASTIGMINE	348	PharmGKB
3454	FENOFIBRATE	348	PharmGKB
3457	GALANTAMINE	348	PharmGKB
3458	BUPROPION	348	PharmGKB
3459	DONEPEZIL	348	PharmGKB
3460	RITONAVIR	348	PharmGKB
3541	ILOMASTAT	351	Therapeutic Targets Database
3563	UK-356618	351	Therapeutic Targets Database
3564	BATIMASTAT	351	Therapeutic Targets Database
3574	EPIGALLOCATECHIN	351	Therapeutic Targets Database
3579	ADENOSINE MONOPHOSPHATE	353	DrugBank
3626	TRIFLUOPERAZINE	355	Therapeutic Targets Database
3678	ACETAZOLAMIDE	358	DrugBank
3685	PHLORETIN	366	IUPHAR
3687	ETHYLESTRENOL	367	KEGG Drug
3689	ENZALUTAMIDE	367	KEGG Drug
3692	KETOCONAZOLE	367	DrugBank
3694	NILUTAMIDE	367	IUPHAR
3701	BISPHENOL-A	367	IUPHAR
3706	NILUTAMIDE	367	Therapeutic Targets Database
3707	ANDARINE	367	BindingMOAD
3711	TESTOSTERONE	367	IUPHAR
3720	TESTOSTERONE	367	IUPHAR
3721	BICALUTAMIDE	367	DrugBank
3724	NORGESTREL	367	DrugBank
3725	TESTOSTERONE	367	DrugBank
3729	TESTOSTERONE	367	Therapeutic Targets Database
3730	FLUTAMIDE	367	KEGG Drug
3733	ETHYLESTRENOL	367	IUPHAR
3734	RILMENIDINE	367	Therapeutic Targets Database
3742	NILUTAMIDE	367	MATADOR
3745	MIFEPRISTONE	367	IUPHAR
3752	FLUFENAMIC ACID	367	DrugBank
3756	BICALUTAMIDE	367	IUPHAR
3758	DANAZOL	367	KEGG Drug
3759	ENZALUTAMIDE	367	IUPHAR
3761	EUGENOL	367	Therapeutic Targets Database
3763	FLUTAMIDE	367	Therapeutic Targets Database
3767	TESTOSTERONE	367	KEGG Drug
3773	BICALUTAMIDE	367	MATADOR
3775	KAEMPFEROL	367	Therapeutic Targets Database
3776	RILMENIDINE	367	MATADOR
3777	DANAZOL	367	MATADOR
3781	APIGENIN	367	Therapeutic Targets Database
3787	FLUTAMIDE	367	MATADOR
3791	METHANDRIOL	367	KEGG Drug
3792	FLUFENAMIC ACID	367	BindingMOAD
3793	RATHYRONINE	367	BindingMOAD
3797	ENZALUTAMIDE	367	DrugBank
3799	NILUTAMIDE	367	DrugBank
3801	ANDARINE	367	IUPHAR
3802	ANDARINE	367	DrugBank
3804	FLUTAMIDE	367	DrugBank
3809	ENZALUTAMIDE	367	Therapeutic Targets Database
3812	TIRATRICOL	367	BindingMOAD
3814	SPIRONOLACTONE	367	DrugBank
3816	RILMENIDINE	367	KEGG Drug
3817	TESTOSTERONE	367	DrugBank
3821	RILMENIDINE	367	IUPHAR
3823	FLUFENAMIC ACID	367	Therapeutic Targets Database
3824	MIFEPRISTONE	367	MATADOR
3826	TESTOSTERONE	367	KEGG Drug
3828	DANAZOL	367	DrugBank
3829	FLUTAMIDE	367	IUPHAR
3832	NILUTAMIDE	367	KEGG Drug
3841	THALIDOMIDE	368	PharmGKB
3857	IRINOTECAN	374	PharmGKB
3859	NITROGLYCERIN	375	DrugBank
3913	PD-98059	390	Therapeutic Targets Database
3914	LY-294002	390	Therapeutic Targets Database
3915	Y-27632	390	Therapeutic Targets Database
3916	CI-1040	390	Therapeutic Targets Database
3917	BISINDOLYLMALEIMIDE	390	Therapeutic Targets Database
3918	BISINDOLYLMALEIMIDE-IX	390	Therapeutic Targets Database
3919	FASUDIL	390	Therapeutic Targets Database
3920	SB-203580	390	Therapeutic Targets Database
3921	U-0126	390	Therapeutic Targets Database
3922	4,5,6,7-TETRABROMOBENZOTRIAZOLE	390	Therapeutic Targets Database
3923	SB-202190	390	Therapeutic Targets Database
3924	HYDROXYFASUDIL	390	Therapeutic Targets Database
4055	SURAMIN	410	DrugBank
4071	TRANILAST	412	Therapeutic Targets Database
4104	RISPERIDONE	421	PharmGKB
4105	BUPROPION	421	PharmGKB
4145	EPHEDRINE	468	DrugBank
4175	CAFFEINE	472	MATADOR
4196	CGK-733	472	IUPHAR
4199	KU-55933	472	IUPHAR
4206	OUABAIN	476	Therapeutic Targets Database
4209	ARTEMETHER	476	Therapeutic Targets Database
4211	DIGITOXIGENIN	476	Therapeutic Targets Database
4212	DIGOXIN	476	IUPHAR
4213	CICLOPIROX	476	Therapeutic Targets Database
4214	DIGOXIN	476	KEGG Drug
4215	OUABAIN	476	KEGG Drug
4217	OUABAIN	477	KEGG Drug
4218	DIGOXIN	477	KEGG Drug
4219	OUABAIN	478	KEGG Drug
4221	DIGOXIN	478	KEGG Drug
4225	OUABAIN	480	KEGG Drug
4226	DIGOXIN	480	KEGG Drug
4227	DIGOXIN	481	KEGG Drug
4229	OUABAIN	481	KEGG Drug
4230	DIGOXIN	482	KEGG Drug
4232	OUABAIN	482	KEGG Drug
4234	DIGOXIN	483	KEGG Drug
4235	OUABAIN	483	KEGG Drug
4244	CELECOXIB	487	PharmGKB
4259	CELECOXIB	488	PharmGKB
4261	CELECOXIB	489	PharmGKB
4270	TRIFLUOPERAZINE	493	Therapeutic Targets Database
4271	OMEPRAZOLE	495	KEGG Drug
4272	PANTOPRAZOLE	495	KEGG Drug
4273	TENATOPRAZOLE	495	KEGG Drug
4274	TENATOPRAZOLE	495	Therapeutic Targets Database
4275	OMEPRAZOLE	495	KEGG Drug
4277	OMEPRAZOLE	495	Therapeutic Targets Database
4278	PANTOPRAZOLE	495	Therapeutic Targets Database
4279	LANSOPRAZOLE	495	Therapeutic Targets Database
4280	LANSOPRAZOLE	495	KEGG Drug
4281	RABEPRAZOLE	495	KEGG Drug
4282	OMEPRAZOLE	495	IUPHAR
4283	RABEPRAZOLE	495	Therapeutic Targets Database
4284	OMEPRAZOLE	496	KEGG Drug
4286	RABEPRAZOLE	496	KEGG Drug
4287	PANTOPRAZOLE	496	KEGG Drug
4289	TENATOPRAZOLE	496	KEGG Drug
4290	OMEPRAZOLE	496	KEGG Drug
4291	LANSOPRAZOLE	496	KEGG Drug
4314	ENOXACIN	526	IUPHAR
4321	THALIDOMIDE	538	PharmGKB
4330	CGK-733	545	IUPHAR
4335	NVP-BEZ235	545	IUPHAR
4359	MEMANTINE	552	KiDB
4361	L-368899	552	Therapeutic Targets Database
4364	RELCOVAPTAN	552	IUPHAR
4365	LYPRESSIN	552	IUPHAR
4366	RELCOVAPTAN	552	Therapeutic Targets Database
4368	RELCOVAPTAN	553	IUPHAR
4369	MEMANTINE	553	KiDB
4370	LYPRESSIN	553	IUPHAR
4371	LYPRESSIN	554	IUPHAR
4372	RELCOVAPTAN	554	IUPHAR
4373	QUERCETIN	554	KiDB
4374	SR-147778	554	KiDB
4375	MEMANTINE	554	KiDB
4376	RUTIN	554	KiDB
4377	L-368899	554	Therapeutic Targets Database
4379	AMUVATINIB	558	KEGG Drug
4385	BMS-777607	558	IUPHAR
4387	INDINAVIR	567	Therapeutic Targets Database
4388	NELFINAVIR	567	Therapeutic Targets Database
4389	STAVUDINE	567	Therapeutic Targets Database
4390	LAPATINIB	567	Therapeutic Targets Database
4391	ZIDOVUDINE	567	Therapeutic Targets Database
4392	TENOFOVIR	567	Therapeutic Targets Database
4393	ADIPIODONE	567	Therapeutic Targets Database
4394	AFATINIB	567	Therapeutic Targets Database
4395	LAPATINIB	567	Therapeutic Targets Database
4396	ZALCITABINE	567	Therapeutic Targets Database
4397	EBSELEN	567	Therapeutic Targets Database
4398	PD-173074	567	Therapeutic Targets Database
4399	LITHOCHOLIC ACID	567	Therapeutic Targets Database
4400	CP-724714	567	Therapeutic Targets Database
4401	DIDANOSINE	567	Therapeutic Targets Database
4402	RITONAVIR	567	Therapeutic Targets Database
4404	RIFAMPICIN	571	PharmGKB
4406	ISONIAZID	571	PharmGKB
4414	VER-155008	573	BindingMOAD
4433	ABT-737	578	Therapeutic Targets Database
4488	ABT-737	581	Therapeutic Targets Database
4489	TW 37	581	Therapeutic Targets Database
4514	BITHIONOL	581	Therapeutic Targets Database
4518	ROSMARINIC-ACID	581	Therapeutic Targets Database
4520	MORIN	581	Therapeutic Targets Database
4564	GABAPENTIN	586	DrugBank
4565	GABAPENTIN	586	BindingMOAD
4566	GABAPENTIN	587	BindingMOAD
4571	TACRINE	590	MATADOR
4573	PROCAINE	590	MATADOR
4574	CINCHOCAINE	590	MATADOR
4577	BAMBUTEROL	590	MATADOR
4578	PROFENAMINE	590	MATADOR
4580	GALANTAMINE	590	MATADOR
4587	ITOPRIDE	590	KEGG Drug
4589	DONEPEZIL	590	MATADOR
4593	RIVASTIGMINE	590	KEGG Drug
4599	IRINOTECAN	590	DrugBank
4605	TACRINE	590	DrugBank
4607	PROFENAMINE	590	DrugBank
4608	SULPIRIDE	590	DrugBank
4609	RAMIPRIL	590	DrugBank
4611	MEMANTINE	590	PharmGKB
4614	MEFLOQUINE	590	DrugBank
4618	TACRINE	590	IUPHAR
4620	MEPTAZINOL	590	Therapeutic Targets Database
4621	BAMBUTEROL	590	IUPHAR
4622	PERINDOPRIL	590	DrugBank
4624	IRINOTECAN	590	PharmGKB
4625	RIVASTIGMINE	590	IUPHAR
4626	RIVASTIGMINE	590	DrugBank
4627	TERBUTALINE	590	DrugBank
4628	APOPTOSIS-ACTIVATOR-II	590	Therapeutic Targets Database
4629	TRIAMCINOLONE	590	DrugBank
4630	NIZATIDINE	590	DrugBank
4631	PHYSOSTIGMINE	590	IUPHAR
4633	OXYBUPROCAINE	590	DrugBank
4634	TRIFLUPROMAZINE	590	DrugBank
4635	CYCLOPENTOLATE	590	DrugBank
4636	PROCAINAMIDE	590	DrugBank
4637	10H-PHENOTHIAZIN-10-YL)(P-TOLYL)METHANONE	590	Therapeutic Targets Database
4640	GALANTAMINE	590	DrugBank
4642	DIPIVEFRINE	590	DrugBank
4643	DIETHYLCARBAMAZINE	590	DrugBank
4646	PROCAINE	590	DrugBank
4648	BAMBUTEROL	590	DrugBank
4650	CAPSAICIN	590	DrugBank
4651	CHLORPROMAZINE	590	DrugBank
4660	CINCHOCAINE	590	DrugBank
4672	METHOTREXATE	595	PharmGKB
4683	LAPATINIB	595	PharmGKB
4684	LAPATINIB	595	PharmGKB
4686	FLUOROURACIL	595	PharmGKB
4774	ABT-263	597	KEGG Drug
4781	ABT-263	598	KEGG Drug
4798	ABT-737	598	BindingMOAD
4801	EDARAVONE	598	Therapeutic Targets Database
4803	TW 37	598	Therapeutic Targets Database
4805	ABT-263	598	IUPHAR
4806	GOSSYPOL	598	Therapeutic Targets Database
4809	ABT-737	598	Therapeutic Targets Database
4810	PIFITHRIN	598	Therapeutic Targets Database
4811	ABT-737	598	IUPHAR
4817	ABT-737	599	IUPHAR
4818	ABT-263	599	KEGG Drug
4825	DIOXANE	608	Therapeutic Targets Database
4826	ZD-7288	610	IUPHAR
4829	ZATEBRADINE	610	IUPHAR
4833	NILOTINIB	613	PharmGKB
4838	DASATINIB	613	PharmGKB
4840	PONATINIB	613	DrugBank
4841	IMATINIB	613	PharmGKB
4842	BUSULFAN	613	PharmGKB
4843	IMATINIB	613	MATADOR
4845	BOSUTINIB	613	DrugBank
4846	PONATINIB	613	PharmGKB
4859	PERINDOPRIL	623	PharmGKB
4864	BRD-K08438429	624	KiDB
4866	ENALAPRIL	624	PharmGKB
4869	LISINOPRIL	624	PharmGKB
4877	RISPERIDONE	627	PharmGKB
4878	CITALOPRAM	627	PharmGKB
4879	FLUOXETINE	627	PharmGKB
4880	DESIPRAMINE	627	PharmGKB
4883	NORTRIPTYLINE	627	PharmGKB
4884	ESCITALOPRAM	627	PharmGKB
4887	SUMATRIPTAN	627	PharmGKB
4954	MORIN	637	Therapeutic Targets Database
4957	BITHIONOL	637	Therapeutic Targets Database
4963	ROSMARINIC-ACID	637	Therapeutic Targets Database
4965	TW 37	637	Therapeutic Targets Database
4980	NADIDE	644	Therapeutic Targets Database
4983	RIBOFLAVIN	645	DrugBank
4998	ESCITALOPRAM	653	PharmGKB
5003	GEFITINIB	660	KiDB
5004	VATALANIB	660	KiDB
5005	SORAFENIB	660	KiDB
5006	SB-203580	660	KiDB
5007	PYRAZOLANTHRONE	660	KiDB
5008	TANDUTINIB	660	KiDB
5009	NILOTINIB	660	KiDB
5011	BIRB 0796	660	KiDB
5023	TAMOXIFEN	672	PharmGKB
5033	PLX-4032	673	IUPHAR
5034	PLX-4032	673	BindingMOAD
5035	DABRAFENIB	673	KEGG Drug
5037	SORAFENIB	673	Therapeutic Targets Database
5038	DABRAFENIB	673	DrugBank
5039	DABRAFENIB	673	Therapeutic Targets Database
5040	PYRAZOLANTHRONE	673	Therapeutic Targets Database
5041	PLX4720	673	IUPHAR
5044	SORAFENIB	673	PharmGKB
5045	PLX-4032	673	PharmGKB
5047	PLX-4032	673	KEGG Drug
5048	PLX-4032	673	DrugBank
5049	AZ628	673	IUPHAR
5050	DABRAFENIB	673	IUPHAR
5052	SORAFENIB	673	KEGG Drug
5053	TRAMETINIB	673	PharmGKB
5054	SORAFENIB	673	DrugBank
5055	GDC-0879	673	IUPHAR
5057	SORAFENIB	673	IUPHAR
5058	PLX4720	673	DrugBank
5059	PLX-4032	673	Therapeutic Targets Database
5066	NICOTINAMIDE	683	DrugBank
5081	GEFITINIB	695	KiDB
5082	TANDUTINIB	695	KiDB
5084	VATALANIB	695	KiDB
5085	BIRB 0796	695	KiDB
5086	PYRAZOLANTHRONE	695	KiDB
5088	SORAFENIB	695	KiDB
5089	SB-203580	695	KiDB
5094	DIAZEPAM	706	MATADOR
5099	FGIN-1-27	706	Therapeutic Targets Database
5100	ZOLPIDEM	706	Therapeutic Targets Database
5101	PK-11195	706	IUPHAR
5103	DIAZEPAM	706	Therapeutic Targets Database
5105	FLUMAZENIL	706	Therapeutic Targets Database
5108	ZK-93426	706	Therapeutic Targets Database
5109	PK-11195	706	Therapeutic Targets Database
5110	CHLORMEZANONE	706	Therapeutic Targets Database
5117	SILDENAFIL	716	Therapeutic Targets Database
5118	SEMAXANIB	716	Therapeutic Targets Database
5120	SILDENAFIL	716	Therapeutic Targets Database
5148	RHC-80267	747	IUPHAR
5151	ORLISTAT	747	IUPHAR
5154	HYDROCHLOROTHIAZIDE	759	DrugBank
5158	ZONISAMIDE	759	IUPHAR
5159	METHOCARBAMOL	759	IUPHAR
5160	DIAZOXIDE	759	DrugBank
5161	ACETAZOLAMIDE	759	IUPHAR
5162	ACETAZOLAMIDE	759	DrugBank
5164	METHAZOLAMIDE	759	DrugBank
5165	ACETAZOLAMIDE	759	KEGG Drug
5166	DICLOFENAMIDE	759	KEGG Drug
5167	AMLODIPINE	759	DrugBank
5168	METHAZOLAMIDE	759	IUPHAR
5169	CHLORTALIDONE	759	IUPHAR
5170	DICLOFENAMIDE	759	IUPHAR
5171	AMLODIPINE	759	DrugBank
5172	QUINETHAZONE	759	DrugBank
5173	SULPIRIDE	759	IUPHAR
5174	DORZOLAMIDE	759	KEGG Drug
5175	ACETAZOLAMIDE	759	MATADOR
5176	GALLIC-ACID	759	IUPHAR
5177	CHLOROTHIAZIDE	759	DrugBank
5178	BRINZOLAMIDE	759	IUPHAR
5180	TRICHLORMETHIAZIDE	759	DrugBank
[truncated: 25,792 more rows]
